# Supplementary material for: Hybrid computational and real data-based positioning of small cells in 5G networks
Source: PeerJ Comput Sci. 2023 Jun 26;9:e1412. doi: 10.7717/peerj-cs.1412 (PMC10319264; doi:10.7717/peerj-cs.1412)
Supplement: Supplemental Information 2 [file peerj-cs-09-1412-s002.m]

function d=haversine(lat,long)
% HAVERSINE     Computes the  haversine (great circle) distance in metres
% between successive points on the surface of the Earth. These points are
% specified as vectors of latitudes and longitudes.
%
%This was written to compute the distance between
%
%   Examples
%       haversine([53.463056 53.483056],[-2.291389 -2.200278]) returns
%       6.4270e+03
%
%   Inputs
%       Two vectors of latitudes and longitudes expressed in decimal
%       degrees. Each vector must contain at least two elements.
%
%   Notes
%       This function was written to process data imported from a GPS
%       logger used to record mountain bike journeys around a course.
long=deg2rad(long);
lat=deg2rad(lat);
dlat=diff(lat);
dlong=diff(long);
a=sin(dlat/2).^2+cos(lat(1:end-1)).*cos(lat(2:end)).*sin(dlong/2).^2;
c=2*atan2(sqrt(a),sqrt(1-a));
R=6371000; %in metres
d=R.*c;
