# Supplementary material for: Hybrid computational and real data-based positioning of small cells in 5G networks
Source: PeerJ Comput Sci. 2023 Jun 26;9:e1412. doi: 10.7717/peerj-cs.1412 (PMC10319264; doi:10.7717/peerj-cs.1412)
Supplement: Supplemental Information 5 [file peerj-cs-09-1412-s005.m]

function [] = dados22(inicio)
%UNTITLED Summary of this function goes here
%   Detailed explanation goes here
global centroids populacao_data2;

centroids = [-48.47945558 -1.398294162
-48.47812892 -1.419486624
-48.47542601 -1.43822495
-48.49142416 -1.40445057
-48.48782451 -1.424277044
-48.46415118 -1.421473634
-48.47095593 -1.410106156
-48.4820265 -1.413510692
-48.46732366 -1.403948155
-48.48576077 -1.430713347
-48.45903894 -1.405399712
-48.47430239 -1.431199275
-48.48567713 -1.401015121
-48.49096874 -1.41265733
-48.4812607 -1.43504863
-48.47233526 -1.445575057
-48.4678067 -1.427193955
-48.47139292 -1.418456395
-48.46629488 -1.415472986
-48.46882823 -1.436311564
-48.4807767 -1.42666317
-48.47405052 -1.402815956
-48.48576783 -1.408671912
-48.47968418 -1.405647419
-48.49151676 -1.427910732
-48.47606727 -1.412458985
-48.48469877 -1.418784994
-48.47360645 -1.425031728
-48.49162817 -1.419012651
    ];
populacao_data2 = [ -1.4243676435857675 -48.47159728465849 27
-1.4083016359768163 -48.482731335967884 22
-1.4091131600960032 -48.4785329327189 23
-1.4242753960210262 -48.48435461058763 4
-1.4230279814713034 -48.46622272291969 5
-1.4039275163882858 -48.48498178788396 12
-1.412189846217747 -48.49005073259733 13
-1.4384883945895564 -48.474571294694385 2
-1.4037441963045456 -48.48596587878399 12
-1.432064412399162 -48.481525152844384 14
-1.4346853167495546 -48.47116479217125 19
-1.396878430875644 -48.4784568275604 0
-1.419969926782267 -48.490570907897464 28
-1.430036225568525 -48.48486672562571 9
-1.4236714062071099 -48.48250388150949 20
-1.4087908941114398 -48.493299650811466 13
-1.413106982253618 -48.493445020401 13
-1.4248800111330233 -48.467454964505684 16
-1.412662303612288 -48.48911743983408 13
-1.4385557076595894 -48.471937525554544 2
-1.4360268525093038 -48.46632313741698 19
-1.4258803001659275 -48.468818981929545 16
-1.4310113333560472 -48.46852673686969 16
-1.4229868456035486 -48.465557972125886 5
-1.4202388373570887 -48.46058738691331 5
-1.4049680251393921 -48.491789196804426 3
-1.4113438920910124 -48.470052951463856 6
-1.4008790587711941 -48.487290707760124 12
-1.42293030203624 -48.46664446861747 5
-1.409921420358982 -48.470290472892145 6
-1.4291047435364055 -48.4703568351509 16
-1.4060829639444226 -48.459740625154 10
-1.4257600993775883 -48.486487377995694 4
-1.4230131780540425 -48.467786382167645 5
-1.4063497797273827 -48.4819625855077 23
-1.4153356141745417 -48.46513600436928 18
-1.4314409879661496 -48.48860641367581 9
-1.414260921020463 -48.484057222338784 7
-1.400691019531133 -48.47238719475738 21
-1.4263621448483594 -48.47828154349505 20
-1.4062845011763023 -48.485494746285795 22
-1.4039487840797944 -48.464125875599315 8
-1.4218839706680182 -48.46085920920273 5
-1.4474679610645633 -48.471446762303884 15
-1.4085440741711293 -48.471716639951744 6
-1.426187337803816 -48.479371506406615 20
-1.4345807991267832 -48.48377567487472 14
-1.4340736183342422 -48.46916591523526 19
-1.4032889066700205 -48.465897153623445 8
-1.420280728111907 -48.487218524996024 26
-1.4223348160810394 -48.47204234866708 27
-1.400735611433595 -48.48048972984731 0
-1.4055537837422076 -48.46140848464673 10
-1.4053695050522468 -48.47911067595124 23
-1.396459829610811 -48.4768871771894 0
-1.4075675834267556 -48.45448376655448 10
-1.4021060631906226 -48.46545066813068 8
-1.4119776359972485 -48.46910408973796 6
-1.4176342664493582 -48.48538079302261 26
-1.4087748313309079 -48.48529313641186 22
-1.4160482994106531 -48.49463088324614 28
-1.4064032550725516 -48.49036045073382 3
-1.424072721664342 -48.48495979368048 4
-1.407610243952482 -48.47657183321602 23
-1.425490169009601 -48.474730253486044 27
-1.4152078718413248 -48.47913158112204 7
-1.4340157949507857 -48.46686086513456 19
-1.4242036659675796 -48.48727747126066 4
-1.4182161173461876 -48.488258846548455 28
-1.4118776720652264 -48.472657152843496 6
-1.431440287880994 -48.47417673385384 11
-1.394960733961413 -48.47847342491312 0
-1.4355856496521011 -48.48435249456395 14
-1.4393857663816427 -48.47334676228238 2
-1.4300788822950157 -48.470811053204486 11
-1.435656864016099 -48.465841529839466 19
-1.4021944595468194 -48.48797663182986 12
-1.4259017111639318 -48.4863330862413 4
-1.4161016879310244 -48.4701917461099 17
-1.3981818799121009 -48.483360040414794 12
-1.4330118039411373 -48.48471443885442 9
-1.4134965423449584 -48.48547503613581 7
-1.398276390598859 -48.4754901360574 0
-1.435648855840466 -48.47946601992667 14
-1.4288361716574576 -48.490486444374845 24
-1.4469788418964311 -48.47034894571086 15
-1.4256070194617854 -48.47674498732447 27
-1.4380692043173464 -48.4761904596977 2
-1.418630316429994 -48.483465008475385 26
-1.4152185720354307 -48.48593684579588 26
-1.4133492281471596 -48.47151488411785 6
-1.4042427803072246 -48.4762414800479 21
-1.445320102377748 -48.47118417032869 15
-1.4447011512096481 -48.472409722342675 15
-1.4157377747178062 -48.46695493083239 18
-1.397330505595436 -48.47737336218222 0
-1.4079072986169128 -48.485288909771754 22
-1.422184742945507 -48.4913256645988 28
-1.4097351247473353 -48.484561677072385 22
-1.4093358985702475 -48.47089325555253 6
-1.4340626262834044 -48.47690673878255 11
-1.406483245514661 -48.485314201253004 22
-1.4055195140489412 -48.45691133929095 10
-1.421279134004365 -48.47525245895012 1
-1.429323865263068 -48.478675289389436 20
-1.410768465595929 -48.48244621166694 7
-1.4345325891844964 -48.46502631615534 19
-1.4029831331213238 -48.49337684137624 3
-1.420440428336449 -48.46902558928286 17
-1.4041650080642543 -48.46418782996989 8
-1.411498091301435 -48.48822251523873 13
-1.4346098666984626 -48.48408482992574 14
-1.4303505695871943 -48.48112994531586 20
-1.4169243585718085 -48.48262378745122 26
-1.4014729342854864 -48.47273535955485 21
-1.4234371322276225 -48.46914556574338 16
-1.4056211192768109 -48.49285191974716 3
-1.4105019807828887 -48.493750529090406 13
-1.4315815880178975 -48.475071396492865 11
-1.4166524614991385 -48.48073125967851 7
-1.4002395659514275 -48.47949606039155 0
-1.4292215092590896 -48.46979236927192 16
-1.4251205315330675 -48.4743464491228 27
-1.4188549953007903 -48.47151974463175 17
-1.4037115975821053 -48.481227538786214 23
-1.4351527527300683 -48.474027935510314 2
-1.4114041461560949 -48.47162683585715 6
-1.4020339061881164 -48.46171317397611 10
-1.4198369942316924 -48.46305692093256 5
-1.4129208800370872 -48.468894666696364 6
-1.4151011366192416 -48.47850219661906 25
-1.4180174175238323 -48.47653860316331 1
-1.4010511468871287 -48.475744990391796 21
-1.4132507483924286 -48.4666953268729 18
-1.4293970867703023 -48.476213572403026 11
-1.4068078395221462 -48.4595203849074 10
-1.4263506282263771 -48.4664988478453 16
-1.404184404137268 -48.462059051853146 10
-1.426484615800556 -48.47783090097846 20
-1.4094104505325455 -48.472841084766436 6
-1.4280790298976243 -48.486008166467016 9
-1.409709670318149 -48.475619046662906 25
-1.4231764413892798 -48.475486661194424 27
-1.4117345916821593 -48.49087334465628 13
-1.4068378116939395 -48.47442880090848 21
-1.4379783116861864 -48.48172743311087 14
-1.413622635623768 -48.4883506149507 13
-1.4318040588220076 -48.48699082300148 9
-1.4339641003063333 -48.46800479188928 19
-1.437172450534916 -48.47953884233486 14
-1.4080685166971108 -48.45408856666286 10
-1.4163625911537026 -48.483151537501726 26
-1.427162250500007 -48.483437208835205 20
-1.4302564318336781 -48.48074754321019 20
-1.427575965092807 -48.486186300528544 9
-1.4307027990969885 -48.467364599741764 16
-1.425251744771143 -48.473232685354574 27
-1.3973168309858555 -48.48471244203021 12
-1.4067390505799777 -48.49317100090963 3
-1.4197931456285324 -48.482773642357465 26
-1.4280195270846232 -48.47843244509792 20
-1.4480067974194597 -48.47341204778127 15
-1.4159374590312155 -48.48043546369613 7
-1.4471862279241672 -48.46986260270645 15
-1.400681115450993 -48.4867280588285 12
-1.4058389244880807 -48.468522817168726 8
-1.4295168558973068 -48.4713543697599 11
-1.4295486933780652 -48.47584107248114 11
-1.4176545486950176 -48.47131637089178 17
-1.3981883927194327 -48.4817643524518 0
-1.4164831038972396 -48.488055376108896 26
-1.4062195827873933 -48.46858541750905 8
-1.4176355562151557 -48.49318537453001 28
-1.4149201790991766 -48.47327966704772 25
-1.4007045753726826 -48.473856988981545 21
-1.4074885499830463 -48.49287623368037 3
-1.4269038258854927 -48.49233213519168 24
-1.4012379150668708 -48.4926847342545 3
-1.4341155295109975 -48.46978321625995 19
-1.4264411828931018 -48.46792049987773 16
-1.4224471446948894 -48.46109759785631 5
-1.4107725496039851 -48.484552480864835 22
-1.4145900709826804 -48.48098215335765 7
-1.4015071702880637 -48.48944336391434 3
-1.408009645246976 -48.4544378476576 10
-1.427587746830222 -48.47199641491111 27
-1.4089768623380434 -48.4913150707138 13
-1.4388696973145176 -48.468440412532004 19
-1.3964743890293694 -48.47871565310648 0
-1.4147897987044362 -48.494872367756955 13
-1.4321825792549654 -48.479508042243054 14
-1.4051082825026167 -48.46921392612086 8
-1.4404072407827646 -48.46884129325268 19
-1.435831539179209 -48.47035925133449 19
-1.4236187456456046 -48.488484649837204 4
-1.4036385288120634 -48.47047590497703 8
-1.4127002183834962 -48.467381559057635 18
-1.4250300703458458 -48.48628013916541 4
-1.4248940901864413 -48.47826801343697 20
-1.4191096830493717 -48.46468778724335 5
-1.4239051912116951 -48.48529820376921 4
-1.4072304717263637 -48.472433600551675 6
-1.4142620808092752 -48.47823280563352 25
-1.4044704372599681 -48.48409563126111 12
-1.4199900921063842 -48.491894976492645 28
-1.4268480395481196 -48.463785898374134 16
-1.402813421954786 -48.47773599360761 23
-1.4244901809097041 -48.464962905632824 5
-1.4133163482248503 -48.488480333280144 13
-1.4173110629821533 -48.472788608305 17
-1.4215559333686745 -48.47539309950423 1
-1.4235871688971289 -48.468060983829446 16
-1.430546308882005 -48.489211668872706 9
-1.4329057731093249 -48.475498106378964 11
-1.4031128542518077 -48.485599938032784 12
-1.4031958531462754 -48.489643314064445 3
-1.4217344118867188 -48.46528564665858 5
-1.4084043393331929 -48.49175941357144 3
-1.430300605656085 -48.478042022458204 11
-1.4232927777193713 -48.47387647330928 27
-1.423360793709382 -48.48052487061549 20
-1.4316290548829254 -48.47372498141519 11
-1.4331437863733087 -48.466401072576815 19
-1.4187350848972953 -48.48698353189187 26
-1.4111381371027019 -48.47054776686186 6
-1.422694749255694 -48.47097237383982 27
-1.4206679641840694 -48.48096378709509 1
-1.432725588827685 -48.4759482640505 11
-1.4197108942684746 -48.49264682945754 28
-1.4264351143245033 -48.477955786685214 20
-1.416432307288513 -48.46449899955961 18
-1.410798705515922 -48.47959167568309 7
-1.4095188878061775 -48.48412739858571 22
-1.4061330861755277 -48.485823111255435 22
-1.4129017985395516 -48.490502572769934 13
-1.4151595405117248 -48.48055329902577 7
-1.4146765972829467 -48.464840516334355 18
-1.4294334072379753 -48.489591501102744 24
-1.437873956507066 -48.469533948556084 19
-1.3987913153463176 -48.48745212928788 12
-1.4257094597574527 -48.48815670495132 4
-1.3987086748430642 -48.48011844949611 0
-1.424751321902995 -48.48855369447739 4
-1.4300835816598692 -48.4905157834488 24
-1.4278902425821345 -48.474673036691165 27
-1.4265310178772623 -48.470654326807995 16
-1.4318380817563505 -48.485957545357145 9
-1.4211086160075637 -48.47857606008146 1
-1.4236121675278441 -48.467470038310324 16
-1.4135991281412823 -48.47835948181296 25
-1.4240392053610749 -48.49008269805399 4
-1.4334106112022198 -48.48043624790208 14
-1.4278645016796399 -48.47194054250988 27
-1.4106602408180982 -48.49210710097399 13
-1.4159090997843171 -48.4876724321911 26
-1.4192718420531005 -48.465717600930375 5
-1.4011085238145848 -48.48919046143895 12
-1.4106662677419701 -48.468873943748164 6
-1.4054541750599678 -48.48104915567572 23
-1.4207239967328322 -48.4831815548878 26
-1.4241663728297906 -48.47561666446411 27
-1.4224785265120903 -48.48200009355707 20
-1.413416227658029 -48.489431662106576 13
-1.418487848800268 -48.48909827188665 28
-1.4188325285036727 -48.470289095070065 17
-1.4104258079460599 -48.47699585799681 25
-1.4225184813517435 -48.4727189352267 27
-1.4147818283180187 -48.470664912199595 17
-1.4180162667390424 -48.46912245127441 17
-1.4279162268040413 -48.48187315545229 20
-1.4217010235771048 -48.483720946297964 26
-1.4221261835129524 -48.49272236167992 28
-1.4000496109355394 -48.486058212117534 12
-1.4014368197941176 -48.47904519963339 0
-1.4000477293960956 -48.48604204921166 12
-1.4165837701127206 -48.463841930530556 18
-1.4301889938803298 -48.47835199641418 11
-1.4297291342869258 -48.473554859908425 11
-1.4272761384434183 -48.48812482564145 4
-1.4085637193622795 -48.468054131328934 6
-1.4043492165299551 -48.46123821329739 10
-1.399517106672333 -48.47470970067083 21
-1.4213003047674966 -48.49272908855239 28
-1.403615179440822 -48.46941915546636 8
-1.4365660916907734 -48.47290914095178 2
-1.407791330334468 -48.46574296694946 8
-1.428126517814142 -48.480772925393936 20
-1.4001432798565552 -48.48561126267408 12
-1.4046283452480266 -48.4912377357332 3
-1.42715961095843 -48.47207296006823 27
-1.4137551755007869 -48.48768202003511 13
-1.4172181573565332 -48.48413593559963 26
-1.4293133063387742 -48.49305069100309 24
-1.4037018421281573 -48.46762020938207 8
-1.4056409436246742 -48.491143431411096 3
-1.4178952024074434 -48.46733890450678 18
-1.4261508117305484 -48.48101617836035 20
-1.4133684673212474 -48.486236159917745 7
-1.4023894494378373 -48.48355238292041 12
-1.414656949433637 -48.48996750829748 13
-1.43622622819518 -48.47746875026122 2
-1.425513418024935 -48.47430734897672 27
-1.4345733409403632 -48.465559230036035 19
-1.4212727902814994 -48.473372489333116 17
-1.439723419384857 -48.47709946732462 2
-1.413463534223106 -48.4935557961146 13
-1.4093292792094005 -48.488594527929294 22
-1.4307497828677007 -48.47525386890272 11
-1.3991955835649308 -48.47831371904833 0
-1.4107587717773409 -48.48358578402109 22
-1.4155532237357789 -48.47951490870035 7
-1.4174673037160024 -48.465026929402406 18
-1.430297212886316 -48.47578685942444 11
-1.4302852846637573 -48.490792245677675 24
-1.4062352655978854 -48.49424292159389 3
-1.4179882152099392 -48.476056364196175 1
-1.4176687989941346 -48.47761794959394 1
-1.429978162648103 -48.481835567802825 20
-1.4120399012789213 -48.475695487881985 25
-1.4204283789124588 -48.492571204325756 28
-1.4013952058047956 -48.46506167557592 8
-1.417298287155804 -48.47505203363785 1
-1.403042045478431 -48.46882799714772 8
-1.4011620555036397 -48.49029143331017 3
-1.4179240220215066 -48.470377283351446 17
-1.430090321365196 -48.48533755114185 9
-1.4238808010875033 -48.47658370593182 27
-1.4206060382743864 -48.48080096277637 1
-1.4078644482751823 -48.46022852281313 10
-1.421358613385768 -48.47207790159823 17
-1.4229643544962316 -48.475534217630184 27
-1.422795847808071 -48.48981412511629 4
-1.4053897681649525 -48.47808209878666 23
-1.4169640818571936 -48.47302198489285 17
-1.4147145441774145 -48.49222174445042 13
-1.4147164599352502 -48.48371164191961 7
-1.4151184682412419 -48.479480241313276 7
-1.4135669423049344 -48.49186276850967 13
-1.4298071097412697 -48.46700488038984 16
-1.41045171822062 -48.48601089234741 22
-1.4327707113503005 -48.47229106680002 11
-1.4170724551770737 -48.492107293390106 28
-1.4222506546047957 -48.480725221583135 1
-1.4149595957917507 -48.474267415653536 25
-1.4263992830981231 -48.49359779408198 24
-1.4255413875492153 -48.4883179569889 4
-1.4314823092408502 -48.48768701221021 9
-1.4177504824366716 -48.48021468072324 1
-1.4093158436743236 -48.47490542291809 25
-1.4321508632535518 -48.4834935323411 9
-1.4170792352996515 -48.46620932181752 18
-1.4099616166009707 -48.472276680336 6
-1.4122392681560128 -48.47223208943969 6
-1.430618571360028 -48.487768435937944 9
-1.4038552241505025 -48.49083238107501 3
-1.4457901894734952 -48.47435901981329 15
-1.4017868254930919 -48.474186992047024 21
-1.4007771833178764 -48.48135695998306 0
-1.410347474394223 -48.46957222385761 6
-1.426461706685062 -48.47204487259631 27
-1.4228874884729017 -48.48903955391148 4
-1.4188265431733011 -48.49373018132804 28
-1.4234207953317226 -48.4868203383293 4
-1.4104620255771227 -48.489970931745326 13
-1.4286864507081298 -48.47272638619459 11
-1.4193459684522605 -48.47618723314114 1
-1.4467651245360011 -48.4725349655035 15
-1.435450843374236 -48.4807288046985 14
-1.444422721942677 -48.47493072193698 15
-1.4208470715392236 -48.483920572741695 26
-1.4091056832947715 -48.48005723462719 23
-1.4120958768419036 -48.47509039854854 25
-1.4035769164310836 -48.485263034681466 12
-1.407393272331754 -48.45758237390413 10
-1.448031993391034 -48.46961793596462 15
-1.437329561609238 -48.47673273168564 2
-1.4235413064385505 -48.481246774375286 20
-1.4286329108498188 -48.47244663072558 11
-1.4277963504524818 -48.47594430511742 27
-1.4348955451723344 -48.47112279360935 19
-1.40957559224212 -48.473796529674104 6
-1.4370383334873473 -48.481294469429685 14
-1.4147042929041431 -48.471357516175516 17
-1.4331933605999747 -48.466664276336594 19
-1.4253063163887008 -48.46724226444187 16
-1.4008738642765783 -48.482525596604134 12
-1.4440343948780745 -48.470660202730656 15
-1.4009699363043961 -48.48533817998606 12
-1.438258778441679 -48.476925319751 2
-1.402710845686266 -48.467366196254005 8
-1.4044279582708026 -48.483681452991895 12
-1.3983865097164743 -48.47697007279377 0
-1.4119526095725847 -48.4808825818322 7
-1.4170212859453433 -48.48440656330131 26
-1.4131307346637423 -48.475375551900115 25
-1.4285154965104465 -48.47390090183824 11
-1.4269325946283218 -48.46700682890011 16
-1.4318550776889762 -48.47373203434288 11
-1.4473111238775593 -48.470762160281595 15
-1.4031569970202091 -48.469787117621635 8
-1.4182397031283036 -48.47805132749069 1
-1.411495205692043 -48.4897210517483 13
-1.4234713341446321 -48.471323118229336 27
-1.4073873745495946 -48.47956057802249 23
-1.4322222543347227 -48.46686309051643 19
-1.4019500001587273 -48.48585046264709 12
-1.4341212593308281 -48.475054581442336 11
-1.4075903061187016 -48.47084457584443 6
-1.4148014377298463 -48.47383492246388 25
-1.4321551161620627 -48.47261693173324 11
-1.3985590665203222 -48.48066752836146 0
-1.4232433255179695 -48.47053766355177 27
-1.4179985019821688 -48.46644557131491 18
-1.4197651297112996 -48.47692155086676 1
-1.40144767513359 -48.49018314203655 3
-1.4349567206017748 -48.481528733125316 14
-1.4206438634896936 -48.46162911108217 5
-1.4197056446327692 -48.49020451789578 28
-1.40017088530745 -48.49077410961687 3
-1.4196482067905376 -48.48574722507043 26
-1.412466664393647 -48.467172109972026 18
-1.441303810023562 -48.47481988012254 2
-1.4023325304284322 -48.46002167709428 10
-1.4237439768931852 -48.473969177911584 27
-1.40860937660355 -48.47696790865358 25
-1.4470663257053398 -48.47460530594837 15
-1.4273927044517212 -48.48645374367078 9
-1.4205414567490768 -48.47956680544302 1
-1.423857581170359 -48.488515243307404 4
-1.404271302063307 -48.491229580726674 3
-1.4214455055556805 -48.47092141725294 17
-1.402995354605848 -48.481999137655926 23
-1.422914231554733 -48.480288988748015 20
-1.4140886240058 -48.48885909628536 13
-1.4184450662234271 -48.47720682255129 1
-1.437428466618189 -48.46869433051972 19
-1.4158481847549536 -48.472585333454575 17
-1.4010044664691352 -48.48576600220012 12
-1.4332775217930804 -48.47349174177553 11
-1.4102844941584118 -48.476640994616844 25
-1.4149781707325015 -48.46468300414909 18
-1.4282819442047168 -48.48140019859756 20
-1.3970169327487434 -48.48276639993644 0
-1.4272153199354074 -48.472408040023694 27
-1.4255065151988338 -48.46443483126753 16
-1.4014877367736573 -48.48455038280547 12
-1.4111476001087642 -48.474997247893924 25
-1.4099405643163765 -48.49208848186833 13
-1.425104915344417 -48.46555740223719 16
-1.4256048533846535 -48.47393552227557 27
-1.4065963230449319 -48.49448646107074 3
-1.423944739431006 -48.48022018244517 20
-1.4148771846187105 -48.47101387878165 17
-1.4194476069606428 -48.47313549893408 17
-1.4121783887447785 -48.48096755043347 7
-1.4176825174960923 -48.479150299737405 1
-1.443545947583721 -48.47168437325712 15
-1.4028540562449157 -48.47466864185197 21
-1.419828850921589 -48.48232352944709 26
-1.4151726185997835 -48.477773612350234 25
-1.4460246132365167 -48.47573885685885 15
-1.4413311397096171 -48.46998217989821 15
-1.4248883693912298 -48.46669532179989 16
-1.4284309792401446 -48.48353524349654 9
-1.436947020351529 -48.46893450959235 19
-1.4170987873510816 -48.47094587795977 17
-1.4188926975191245 -48.4641150962826 5
-1.4344827589195304 -48.468671625871764 19
-1.4368854205178057 -48.472029844994985 19
-1.4011356373037127 -48.49100364106654 3
-1.4421392157498634 -48.47564237567021 2
-1.4231391108505047 -48.483274739981454 20
-1.4240937577015527 -48.46711833405974 16
-1.3981423368663461 -48.47954005866039 0
-1.419333061911511 -48.47649362204408 1
-1.3976318220512403 -48.47786947949759 0
-1.4099592447992009 -48.487345595543665 22
-1.4131387384075293 -48.47172176921457 6
-1.4191476795789555 -48.4939226803113 28
-1.422275838069159 -48.47817790273553 1
-1.4115778031879147 -48.47642297080164 25
-1.405280663777927 -48.473138163201575 21
-1.4167488839169449 -48.46522599851513 18
-1.4214238451091108 -48.4655983869396 5
-1.4372167755611664 -48.468942265209876 19
-1.4198483808102842 -48.49050997669804 28
-1.398034608092399 -48.479141595235056 0
-1.4055314454773067 -48.47795372535556 23
-1.4159210502196544 -48.48975993670223 13
-1.4343893877850988 -48.480012273774896 14
-1.4303661646040293 -48.47238112786987 11
-1.434543266441023 -48.46654632818093 19
-1.4108924862701637 -48.486943944980595 22
-1.4284335415733553 -48.47084183652472 16
-1.424218701671034 -48.47374137889501 27
-1.3966713086278721 -48.48238869399446 0
-1.4103293067530307 -48.49255884732506 13
-1.4454659892163053 -48.47562192441186 15
-1.4371637245253666 -48.47027266767534 19
-1.425199754027264 -48.48164706071986 20
-1.4021840168769075 -48.490328478818995 3
-1.4283444652270265 -48.46878730485032 16
-1.431982850441672 -48.486461959916035 9
-1.425042152077543 -48.47766476580156 20
-1.4142565312817224 -48.469409900753824 18
-1.4165413077957156 -48.471166577906814 17
-1.427827492967667 -48.48812385087625 24
-1.4326374132826856 -48.477794783850975 11
-1.4185318424913655 -48.471061798696624 17
-1.4444333665478621 -48.47013151312377 15
-1.4331869413340679 -48.48487770618166 9
-1.409808952071542 -48.48511631632903 22
-1.424104869053326 -48.463433669813824 5
-1.414595660440445 -48.48296493293485 7
-1.4012576632417397 -48.473895852040236 21
-1.4173593180180233 -48.49078890495225 28
-1.4362426447670527 -48.481781277755566 14
-1.4323124818730257 -48.484997693129756 9
-1.4210341074118686 -48.47270692103587 17
-1.422638721599504 -48.47878921640888 1
-1.4252565866162221 -48.482440678670265 20
-1.4068116943653248 -48.48705250911537 22
-1.4194065177137092 -48.462979063731375 5
-1.4293408921853252 -48.486714326782725 9
-1.4096165955496078 -48.487770836868144 22
-1.430102603147756 -48.474801756457154 11
-1.4028101622500955 -48.48879745411924 3
-1.4023281694325267 -48.467453738601456 8
-1.4394287544608775 -48.47823340033506 2
-1.418518683082818 -48.490125069022206 28
-1.4174554187867876 -48.46500922995479 18
-1.4400736615057885 -48.46965968151564 19
-1.4355873243749113 -48.47169166664814 19
-1.429818617562827 -48.47383073943083 11
-1.4211660377921036 -48.461202059289555 5
-1.4225449535939494 -48.482848574984175 26
-1.4195053000336697 -48.466263164488296 5
-1.4228345298532754 -48.46410377176663 5
-1.406072881609944 -48.482454694142874 23
-1.4045783746840348 -48.47892184285437 23
-1.4278709345022897 -48.46593140839276 16
-1.4299313464684802 -48.488742422921874 9
-1.436199273331683 -48.484593340672795 14
-1.4180356995383732 -48.47748207506086 1
-1.4249727832362835 -48.48302613587872 20
-1.4310954782014227 -48.47499782022738 11
-1.4437176660134878 -48.47130015082314 15
-1.4171875499439233 -48.466130993258616 18
-1.425785931719804 -48.46591363200767 16
-1.4430648649792903 -48.472136008210214 15
-1.4382635475246688 -48.481981574181134 14
-1.4277933201356683 -48.48338854432621 20
-1.4179704012159928 -48.48771218665592 26
-1.413781138543165 -48.490361214698254 13
-1.4085280699010228 -48.479776067406185 23
-1.4163450133009627 -48.47629342606286 1
-1.432813868375765 -48.48005876082894 14
-1.4357706526921743 -48.470302281175975 19
-1.4183189626315411 -48.488689865337754 28
-1.4277060630697085 -48.48453593823543 9
-1.407638586689953 -48.457420513392634 10
-1.4024366076322254 -48.47721059267199 21
-1.4319366265109013 -48.48405758722721 9
-1.4437307511625648 -48.471323487199186 15
-1.4084094091264734 -48.474992379821046 25
-1.4005111278802753 -48.482365963894665 12
-1.4087022956628832 -48.482776786501006 22
-1.428933726835926 -48.489216049618875 24
-1.426895006648661 -48.47636836441847 27
-1.4159322084170387 -48.467931871755795 18
-1.420571674175387 -48.475958194816734 1
-1.4379877894439503 -48.471614729657915 19
-1.4375928492377454 -48.48477525860009 14
-1.430561256418902 -48.48953200334319 24
-1.4183010061552948 -48.49290260381526 28
-1.402554291199562 -48.48232387151572 12
-1.404749891844981 -48.46375086485302 8
-1.4106187929502516 -48.476550394933874 25
-1.4454761122663153 -48.469717005576264 15
-1.4081965849354177 -48.48608343212357 22
-1.4377536434944245 -48.4804111888014 14
-1.4168931089138757 -48.494362994796376 28
-1.4129344706735216 -48.480582457211234 7
-1.4210692729997083 -48.467425246252766 5
-1.4154723280558166 -48.488449267721926 13
-1.4324587352969431 -48.48688867345744 9
-1.4026347182855414 -48.471867963893935 21
-1.4249700674298884 -48.490081649219874 4
-1.4197585796536984 -48.47138508812082 17
-1.44687760161211 -48.47479710568491 15
-1.432690149271696 -48.48447832586483 9
-1.4039649559693126 -48.49000923560833 3
-1.4379409644131764 -48.48125429465054 14
-1.4171589427185556 -48.47184851540185 17
-1.4298027793655372 -48.46740748514977 16
-1.4252863986317668 -48.481136236340234 20
-1.4058373571477967 -48.4702296769494 8
-1.415263746850001 -48.48932684741787 13
-1.4094065578666803 -48.48841274581634 22
-1.4357536983738968 -48.48470472460235 14
-1.4037845246854133 -48.48271764267396 23
-1.4026375367115034 -48.48826199575811 12
-1.4291186284770154 -48.484741197279966 9
-1.4088398638410788 -48.46809344588034 6
-1.4033075995739162 -48.46990229459351 8
-1.4129972827565276 -48.49440212948708 13
-1.446208300795115 -48.47182760499711 15
-1.4060997330083607 -48.48637125021048 22
-1.416129836461706 -48.48979973653977 28
-1.436453532088125 -48.474835302963925 2
-1.4262445072883427 -48.48033821120918 20
-1.4055116452488197 -48.48008205512241 23
-1.421392122603182 -48.48867122799661 4
-1.4061683518224113 -48.49282838684292 3
-1.4168413346789734 -48.48587863019907 26
-1.4228804394410512 -48.47259667582786 27
-1.4445179735662574 -48.47586829355542 15
-1.4268556210006298 -48.48798704863617 4
-1.4047488127295495 -48.478620188351 23
-1.4254299555767507 -48.47998895852315 20
-1.4186215435310212 -48.464299779611196 5
-1.4366649113904164 -48.48165043210859 14
-1.4203889485328864 -48.48140747231594 1
-1.434345596524299 -48.4825153936557 14
-1.407523246281933 -48.476145933549205 23
-1.4167272470800767 -48.486770367128855 26
-1.4130028642637082 -48.47973354284024 7
-1.4206375578092036 -48.469415831111846 17
-1.4077615701637194 -48.467800011578106 8
-1.432915244144589 -48.471000080284966 11
-1.4220500997885674 -48.46797993427795 5
-1.4310377378181576 -48.48555066984035 9
-1.4112881686561325 -48.46656519984189 18
-1.4196430620984994 -48.463335251148145 5
-1.4125119401777808 -48.48021946475996 7
-1.4272116330636622 -48.482157395667464 20
-1.405900439214232 -48.47495657743865 21
-1.4182826556654564 -48.46862176973971 17
-1.4482193999359976 -48.47032735805994 15
-1.446742784770931 -48.47369203636582 15
-1.3993372369456227 -48.4883269063036 12
-1.413115654066828 -48.485123125236164 7
-1.4116942890732793 -48.46868226011157 6
-1.4040268441877037 -48.491750391148884 3
-1.4000179909735764 -48.48560230227123 12
-1.4048619978856622 -48.46855368548612 8
-1.424136663763002 -48.4692313816461 16
-1.3991595006034823 -48.48658154613833 12
-1.4317799187215423 -48.48594128460903 9
-1.4087457434396076 -48.47052761721667 6
-1.4164071031181016 -48.47537961484913 25
-1.4039869152414863 -48.49151722292001 3
-1.4151059472515584 -48.46412232473078 18
-1.408628078223646 -48.47304209406165 6
-1.4316478002431596 -48.48613119920553 9
-1.4126615876214073 -48.47557392689037 25
-1.4241446634360635 -48.47410011495352 27
-1.4471528750838483 -48.474284461748596 15
-1.4144094589280913 -48.48301948639301 7
-1.4054431573767256 -48.45729229401548 10
-1.414733435536792 -48.494846250801196 13
-1.4220344110569063 -48.48366575460718 26
-1.4202406946923964 -48.48700123992156 26
-1.4311066052965056 -48.484323009061136 9
-1.4245454006927196 -48.47808644658796 20
-1.4052359561495869 -48.48667025876439 22
-1.4318276941127484 -48.47415132210396 11
-1.4251802256487138 -48.48007915770232 20
-1.4048234588863258 -48.476018938124476 21
-1.4131447716906638 -48.47374193534194 25
-1.4147675529432016 -48.49185894761857 13
-1.4315013730433577 -48.483245668339826 9
-1.4027249966571043 -48.46108089134565 10
-1.4080745652218742 -48.48804016723497 22
-1.410105733307824 -48.49284031519958 13
-1.4261213854877384 -48.47048529851414 16
-1.4212331839142 -48.466119854777716 5
-1.3991177012856437 -48.481307319528575 0
-1.4178490451643337 -48.4829931981961 26
-1.4162289845273879 -48.48202131026342 7
-1.4031767128139045 -48.45926099958725 10
-1.4009432564117856 -48.48505082619546 12
-1.400158006422549 -48.48610355419269 12
-1.4134447093232776 -48.484246684048216 7
-1.439007081032743 -48.46802595483133 19
-1.403724055736323 -48.46343611339613 8
-1.4226720038265268 -48.462492363785344 5
-1.4270951030030785 -48.48723874409307 4
-1.4267455318104514 -48.473777473208884 27
-1.4304064396839453 -48.48460302376402 9
-1.430469494027269 -48.48988483926115 24
-1.4192636412491269 -48.47633805280541 1
-1.4338143705779387 -48.46773335457161 19
-1.405032834743018 -48.492522308640915 3
-1.432581172006336 -48.48738687487942 9
-1.3982332085145222 -48.482967676211544 0
-1.416093722789168 -48.49058584968322 28
-1.4454426320847376 -48.47548993842467 15
-1.4255756983886267 -48.49138092134705 24
-1.4093063552792071 -48.487012726661554 22
-1.4043261327498302 -48.48114413528939 23
-1.4208292343210318 -48.47125321912553 17
-1.4405224256933136 -48.474185245172954 2
-1.4267349472159996 -48.48679593062446 4
-1.4143744694214513 -48.466160347878144 18
-1.4060795226133478 -48.47863793822572 23
-1.4289877092516212 -48.48221596556787 20
-1.4121115200653929 -48.488501019685074 13
-1.4137620945580378 -48.465405485292756 18
-1.4304791910557744 -48.49237595737378 24
-1.445623347823487 -48.471703390755145 15
-1.4393346774934 -48.47750647604001 2
-1.4263059712235644 -48.488126436387574 4
-1.40244283348625 -48.486196772101266 12
-1.4244633502047817 -48.47447602658859 27
-1.4089614691484214 -48.48466352500921 22
-1.414127248821122 -48.49483797123191 13
-1.4264079954755529 -48.47572178180551 27
-1.4034493870155804 -48.471689391184974 21
-1.421185753215085 -48.476708935586885 1
-1.4162450510521982 -48.49164691240869 28
-1.4051571309068247 -48.479920995713066 23
-1.4120729762781843 -48.47198054969812 6
-1.404762588018479 -48.47175689602415 21
-1.4185157731903486 -48.472054709357096 17
-1.4087254004133178 -48.470403164191005 6
-1.4382541161727325 -48.47518356919851 2
-1.4019512554695315 -48.472995537116525 21
-1.4304854347198739 -48.46773432255234 16
-1.431896069006083 -48.47458018130551 11
-1.4471566585914235 -48.4694122682444 15
-1.4116604267034094 -48.47901239580925 25
-1.4216096697969178 -48.4927228856783 28
-1.4028538093944276 -48.46429919903815 8
-1.4048027648201014 -48.479151686681945 23
-1.4316486252971858 -48.47878199134745 14
-1.4311301167910322 -48.47467456382934 11
-1.4132987901063407 -48.49416859295732 13
-1.416843881976895 -48.46673792449911 18
-1.4204075390321722 -48.45999490785806 5
-1.404292678649584 -48.47707428940421 23
-1.42811614011844 -48.46715462400567 16
-1.3998429588590071 -48.4874077950962 12
-1.4177264321120553 -48.47712269453915 1
-1.4288776019155216 -48.47548568959778 11
-1.4003072083605954 -48.48432436288501 12
-1.413651644018108 -48.48797104498062 13
-1.4208477804589301 -48.46689805887638 5
-1.427140006803004 -48.481494138390296 20
-1.4196799864174061 -48.48485318144273 26
-1.4248917827651257 -48.48347076439609 20
-1.4053434257979591 -48.48313917076302 23
-1.4085340134620747 -48.47713846134091 23
-1.443555079054826 -48.47172290041814 15
-1.410298681878444 -48.49341450055174 13
-1.4399772100750035 -48.4757573444013 2
-1.4107216216953693 -48.48330324021007 7
-1.4077666127713158 -48.483549552401676 22
-1.4174206142512247 -48.4847622090125 26
-1.4383181718023361 -48.478506925277 2
-1.408755845678121 -48.46784736443355 6
-1.4001188591717302 -48.48090810060041 0
-1.4331758754905535 -48.48213200504391 14
-1.4256926287816583 -48.48045280177745 20
-1.3994274686239287 -48.47369641636633 21
-1.4206894553614426 -48.462455161270945 5
-1.407314930731138 -48.4863888026251 22
-1.4036724714124493 -48.48990901876037 3
-1.4107951030510097 -48.47100918291853 6
-1.408661553416208 -48.492199038450586 13
-1.4267399614684038 -48.472948111478125 27
-1.4257241966685603 -48.476064647461094 27
-1.4362555074742218 -48.48306404017286 14
-1.4270884063814553 -48.481876226304664 20
-1.4221901629781037 -48.46775487809094 5
-1.3993632838225656 -48.485809996436174 12
-1.4386559937276568 -48.47515193873879 2
-1.4128874811561176 -48.475177477641736 25
-1.4124327245451327 -48.47706656920671 25
-1.4291559369754083 -48.484246242817946 9
-1.4038088976001624 -48.47246857384623 21
-1.415042599450811 -48.49356302645972 13
-1.4278310094038626 -48.47600616693065 27
-1.4145929303626534 -48.475185709442215 25
-1.4124138554138819 -48.48797214386594 13
-1.4079064349762014 -48.484174803185276 22
-1.4131089431929624 -48.47062104672586 6
-1.429679398645419 -48.4720042552395 11
-1.4285059304027485 -48.46762647190059 16
-1.4278064274465117 -48.46482812735764 16
-1.4117917698217255 -48.49309051142248 13
-1.4131395726177076 -48.47491519199771 25
-1.42175153223292 -48.48080684409358 1
-1.4164446938086024 -48.48219007536662 7
-1.418927048600601 -48.47646993993267 1
-1.4032785857875203 -48.47514754593495 21
-1.4301981511680455 -48.47714691902349 11
-1.4184045050475649 -48.48070491987548 1
-1.423261162110512 -48.49094841143737 4
-1.4360795378161753 -48.47129286006319 19
-1.4048070286734975 -48.491494360772016 3
-1.405723343913779 -48.48436652972349 22
-1.4084520505177491 -48.48624572270169 22
-1.4367946888196337 -48.47036347382254 19
-1.4281683186157008 -48.47085030589133 16
-1.4162482978810802 -48.48186195384173 7
-1.4059361106230297 -48.493815714912046 3
-1.44816311028154 -48.47204709733076 15
-1.405001895969076 -48.474929708898095 21
-1.4316615864630369 -48.47520673677776 11
-1.4349770391531613 -48.475688300560215 2
-1.4125385008124556 -48.488903776946955 13
-1.4126677371402891 -48.47157921521914 6
-1.4191683562092652 -48.478372058865915 1
-1.4218608777966222 -48.46235828370893 5
-1.4151558279573784 -48.463775657020385 18
-1.3974116813245185 -48.48007340520541 0
-1.42936140342052 -48.47972168052435 20
-1.4173293034021488 -48.47051806895609 17
-1.410772808509758 -48.48427826173375 22
-1.4006359803264243 -48.48224936038936 12
-1.407415393935565 -48.455271048239574 10
-1.4201052898078363 -48.47335345632976 17
-1.4380949008196882 -48.4674998787539 19
-1.4133484076682035 -48.46572485995376 18
-1.4336047443969544 -48.47659837611914 11
-1.4129116243324158 -48.4719401121695 6
-1.4319723871103027 -48.48385761307893 9
-1.4289891957245588 -48.48199619577332 20
-1.4025770223643186 -48.47272325380889 21
-1.4064718084967953 -48.46846371894024 8
-1.434042819376532 -48.47424415795322 11
-1.4288424757217304 -48.468588303455725 16
-1.409838746050298 -48.47249589509579 6
-1.408370127508718 -48.48461337828027 22
-1.3997713052591467 -48.47974588497549 0
-1.4132237407416115 -48.47865643021029 25
-1.4365302398867343 -48.46628320676617 19
-1.4118268441277075 -48.47254412871493 6
-1.4286177581132047 -48.47959733798249 20
-1.4191095402599743 -48.464194770885705 5
-1.4272556074816074 -48.47337736520835 27
-1.4305697533292103 -48.489050595081686 9
-1.4076082538077463 -48.459566791706706 10
-1.448125612010546 -48.469842849171584 15
-1.4148557241866497 -48.49325969710961 13
-1.4100915895804138 -48.47337508914344 6
-1.4188863968086287 -48.47181608564212 17
-1.4168311187772464 -48.488420589886374 28
-1.400703744348484 -48.491633631044955 3
-1.4144735708964216 -48.48846606622067 13
-1.40305023489534 -48.475840162371924 21
-1.4204773932469212 -48.46299420656531 5
-1.4262467806073327 -48.47204095101069 27
-1.424470815873253 -48.48195027734185 20
-1.4037162890447077 -48.47465048113656 21
-1.422001658192693 -48.47796719599448 1
-1.4470199769862193 -48.46917520081964 15
-1.4235911738234555 -48.490020781881874 4
-1.4029869379943842 -48.476605664046026 21
-1.4197335980441217 -48.485697036223314 26
-1.4105959959404437 -48.48638112003268 22
-1.4106276567748621 -48.469623452361674 6
-1.4213086047398855 -48.46950391557457 17
-1.40503026369616 -48.47402672803687 21
-1.4346355771231243 -48.47918978206823 14
-1.4112736759346372 -48.489434382626726 13
-1.3964834493661482 -48.478791438626516 0
-1.4017930299589632 -48.49102447110113 3
-1.4005107658883582 -48.47739241998215 0
-1.4473586989645297 -48.471852644492316 15
-1.4294365000955416 -48.48831025257281 9
-1.4417355434274879 -48.470896904838746 15
-1.425944286256772 -48.48210009113812 20
-1.4213099861316194 -48.48625857506696 26
-1.4178764135880932 -48.486168374970745 26
-1.4058194138996551 -48.488435752985936 3
-1.4268885597414267 -48.487861539593574 4
-1.4162924358314657 -48.48251357057513 7
-1.4069359916475448 -48.48347965260866 22
-1.416551005762755 -48.464224651437085 18
-1.4345940485035702 -48.48035527748604 14
-1.4124439409284129 -48.475561931894084 25
-1.4093104278904995 -48.47276603704904 6
-1.406778120205343 -48.49412149296554 3
-1.4271268091943203 -48.46901857282258 16
-1.397900436640981 -48.481504439645896 0
-1.402117821326582 -48.47505668055954 21
-1.425834630738076 -48.46603364282722 16
-1.4172152283680375 -48.46420673046329 18
-1.405662353411171 -48.47943131580478 23
-1.4083420269345746 -48.475246415988636 25
-1.4305808178681672 -48.491625294030754 24
-1.4267011542701065 -48.4830395111358 20
-1.4209491439881963 -48.46973808347171 17
-1.4165264162943352 -48.478949461384815 1
-1.4228759585563882 -48.4717238652302 27
-1.4412322075459945 -48.47121652115846 15
-1.405174354177531 -48.48275810681386 23
-1.4058786185372028 -48.47616119973808 23
-1.42558708427506 -48.49374870366957 24
-1.3973256547081194 -48.47974501738977 0
-1.4002445146256626 -48.484443373025904 12
-1.4145698136498928 -48.48066396726266 7
-1.419332258240653 -48.48273980741255 26
-1.4338808764222999 -48.46520875299159 19
-1.4385801121614918 -48.47751113603344 2
-1.413714975070062 -48.46931178165905 18
-1.402894350217926 -48.465374754353476 8
-1.4020843981832234 -48.479913204767236 23
-1.4251484408342405 -48.493567184354035 24
-1.4216706394423977 -48.491153567580035 28
-1.4347627341401663 -48.472576096334095 11
-1.416034116539724 -48.47318349376138 17
-1.4017514047338042 -48.459817644933906 10
-1.412063873819314 -48.48885561595877 13
-1.4142995688250755 -48.47630190491112 25
-1.4467161023658666 -48.46964516995417 15
-1.4250149359870863 -48.463387094483565 5
-1.433046538878806 -48.47989290026598 14
-1.4136147275204447 -48.480119805359834 7
-1.4011699682273864 -48.48428910247351 12
-1.4058375750857648 -48.48237246024602 23
-1.4080536635955614 -48.49006487600542 3
-1.4115309414464001 -48.482143208770346 7
-1.4007161248812339 -48.48762138517233 12
-1.3996959928666104 -48.4868650941057 12
-1.403977148695167 -48.49264776170012 3
-1.402267326735664 -48.4613538155403 10
-1.415292373387328 -48.489836995184085 13
-1.4081740209715368 -48.48820485551807 22
-1.4248115305239806 -48.47650020209912 27
-1.4120765564185778 -48.49366607984549 13
-1.4063498585828833 -48.460311871745674 10
-1.4233391467486465 -48.481433537667904 20
-1.4221748734616655 -48.46692447669303 5
-1.4306210037329403 -48.490429760425336 24
-1.421086417361901 -48.48087344999695 1
-1.4132855248984624 -48.49380706186963 13
-1.4113012151147823 -48.480903189598216 7
-1.4185461764964054 -48.486326347196744 26
-1.4207214767156526 -48.477194353522776 1
-1.4246159241430794 -48.48593761044876 4
-1.4299252564146447 -48.48845849683376 9
-1.3977353638829937 -48.47921527115535 0
-1.401531716116376 -48.46044720337389 10
-1.4199906507881876 -48.46305652740248 5
-1.4215425523542458 -48.48983181816069 28
-1.4257689694235427 -48.480268971723206 20
-1.4380892124589053 -48.47146190974122 19
-1.4296939141326215 -48.47275849653672 11
-1.4144675660054575 -48.474251750747996 25
-1.421346855809181 -48.4631539699963 5
-1.413830527922218 -48.475798866266366 25
-1.423704625514528 -48.46272059786434 5
-1.4304783378132537 -48.473257091827215 11
-1.4009845395812837 -48.47660038658529 21
-1.420060316774716 -48.483503712365156 26
-1.4299143583821337 -48.47039306012013 16
-1.4286426609392253 -48.49251263766058 24
-1.4335621443517435 -48.471147851005156 19
-1.3992543561239228 -48.47948623613496 0
-1.4212554312313308 -48.488693099325495 4
-1.402446466458638 -48.47650152957469 21
-1.4040691048831453 -48.48236897562972 23
-1.4268683034068415 -48.491168063156046 24
-1.418992455381017 -48.49297757208582 28
-1.4066008350756054 -48.45740607557513 10
-1.406123411732662 -48.45810343364385 10
-1.4242106037399183 -48.48193963391778 20
-1.429093187020714 -48.47827269215507 20
-1.4072383654837899 -48.48792501954735 22
-1.4100974409108937 -48.48234544081302 7
-1.4107035265928187 -48.48022986438901 7
-1.422571866440776 -48.47303049213363 27
-1.40663998339423 -48.487186052888134 22
-1.4094770915273265 -48.47970495123879 23
-1.4237413268465575 -48.48025140214096 20
-1.425706983687629 -48.468448552533 16
-1.4183277815033843 -48.482727430552885 26
-1.4034872480542582 -48.46199169594271 10
-1.4008371521836716 -48.488310655211485 12
-1.432376708399051 -48.482590318705924 14
-1.4164754384918847 -48.472943156110134 17
-1.4258604307792544 -48.48728312285955 4
-1.4274244110032612 -48.48878632936952 24
-1.4268399268331924 -48.491904600650315 24
-1.4372972464139764 -48.48217002934271 14
-1.408100294573772 -48.47138252702939 6
-1.4253561210075514 -48.475189487205476 27
-1.441762290683871 -48.470129050292726 15
-1.4233922886210042 -48.48036787649374 20
-1.43916563554391 -48.46853135887654 19
-1.4193243186714286 -48.470861714424665 17
-1.4018702750177892 -48.487872199571164 12
-1.4433289190378424 -48.47070086782556 15
-1.4083473698983962 -48.47088261957868 6
-1.399926760371235 -48.47937822986579 0
-1.4098198678093887 -48.48606953478391 22
-1.4088147854608262 -48.47067661104376 6
-1.4231273411489793 -48.488075393511174 4
-1.4238219027352186 -48.49356803707926 24
-1.4258875817358112 -48.49212125338129 24
-1.413827894033077 -48.477202125145645 25
-1.4048837264013758 -48.46951109973823 8
-1.424086749549516 -48.489501123756924 4
-1.416127227005412 -48.463842186209106 18
-1.4098052096468376 -48.47578147866498 25
-1.4080262635350285 -48.46876735900872 6
-1.3944679906603925 -48.47859142851476 0
-1.4078756377921584 -48.45557713692218 10
-1.4179031195593157 -48.47059252822853 17
-1.4335043317680267 -48.48146286993914 14
-1.4011767944118712 -48.489989022336786 3
-1.424968631866193 -48.48842690643535 4
-1.3954442573141042 -48.47948376449012 0
-1.4178983962849006 -48.483499244543104 26
-1.4241829530365797 -48.46353962397813 5
-1.4228072257505828 -48.47296725725937 27
-1.419688096843654 -48.46799699649128 17
-1.4248753796374105 -48.48851351557487 4
-1.410172072972654 -48.48443209798493 22
-1.4300319279275178 -48.46644213300561 16
-1.425827668542155 -48.48634392542402 4
-1.416927860919148 -48.471969074288666 17
-1.412424934605746 -48.48022474936562 7
-1.4251059742312533 -48.47953463588222 20
-1.4037162514389152 -48.469746949798086 8
-1.427517375145242 -48.48556599447441 9
-1.4111736732788596 -48.48854006724591 13
-1.4069207563390433 -48.47677168514781 23
-1.4094373521528811 -48.480822484356295 23
-1.4251317805668713 -48.475301835065416 27
-1.4220422652460711 -48.461868967817225 5
-1.4235552764687225 -48.47475181483353 27
-1.4366530109372624 -48.481680883617976 14
-1.4050455935178117 -48.47756547968395 23
-1.4264084442355294 -48.48596557968759 4
-1.412782155869039 -48.4918568182292 13
-1.4065941291758135 -48.488044748397456 22
-1.4154653889044073 -48.48650568779091 26
-1.410926812164635 -48.482106841361436 7
-1.4134997920418004 -48.4860448003707 7
-1.424763289124732 -48.48909151813035 4
-1.4089731723150696 -48.47370438484308 6
-1.4172846806051969 -48.481004928493064 1
-1.406529958301096 -48.48403876784218 22
-1.399339161935777 -48.48300361111655 12
-1.4259852798735984 -48.48863474661966 4
-1.419216438044828 -48.47612841023039 1
-1.4187819506472108 -48.48820784169429 28
-1.4160221986457917 -48.46467291188261 18
-1.439539479415542 -48.47118495729777 19
-1.4437800013768223 -48.474888071602855 15
-1.4181647187313957 -48.471944075977724 17
-1.4390540499267441 -48.469408082573004 19
-1.4212345121089134 -48.4759454015778 1
-1.403646871966085 -48.493016573730884 3
-1.4432065112198864 -48.4749879240734 15
-1.4113357324357296 -48.47057815751381 6
-1.417010193743843 -48.47546284402355 1
-1.427482675902747 -48.472535267763995 27
-1.4165534946891898 -48.489513192466895 28
-1.4064088915685462 -48.47774564775957 23
-1.4202163635026142 -48.470132182799226 17
-1.4292791564889686 -48.46848674514264 16
-1.4319199479142433 -48.48134779262955 14
-1.445510851926158 -48.4701903526732 15
-1.430115992948876 -48.482957389081825 9
-1.4200915453330394 -48.464287580780166 5
-1.414041864676978 -48.48471987433585 7
-1.4159909208093673 -48.46794423249329 18
-1.4254249858064318 -48.47090828007998 27
-1.41275133770265 -48.47374105581033 25
-1.4064212181362812 -48.4609243687491 10
-1.4087842487330977 -48.48453971364257 22
-1.4060515075078104 -48.45970216907296 10
-1.4252662146480055 -48.46841455463243 16
-1.4075356647526696 -48.45469928376993 10
-1.4062103648439706 -48.479390802454716 23
-1.4146502808623085 -48.47978967665667 7
-1.4179020187255569 -48.48264008834353 26
-1.428230189173039 -48.491041836078935 24
-1.4034974948420702 -48.463477505928616 8
-1.4041025880361364 -48.4788989035975 23
-1.4015517426625927 -48.48050762888474 0
-1.4048795690949736 -48.47721385266137 23
-1.4131656016142382 -48.47528432792941 25
-1.4012910563558134 -48.490957017395154 3
-1.39688652632471 -48.483454345888 0
-1.4293983841439601 -48.48313518290147 9
-1.4256306455946388 -48.48688535636231 4
-1.409879696608822 -48.47671988642684 25
-1.4069224855282085 -48.45932524396251 10
-1.4318281102018284 -48.48862261607983 9
-1.4185856406043051 -48.48801066329436 26
-1.4254390717088101 -48.49218477189928 24
-1.43039992370949 -48.49274812685154 24
-1.4145776698984065 -48.47303643272486 25
-1.428172630495114 -48.469338693110366 16
-1.4128669122248545 -48.473117959792184 25
-1.3960136408712516 -48.47942334080848 0
-1.419379768117846 -48.47125114051773 17
-1.4118182198337645 -48.47386849237285 25
-1.4012310770061447 -48.47546904187411 21
-1.4132031114853463 -48.46763324595092 18
-1.416292931762467 -48.466604117139916 18
-1.4370130637538272 -48.466865293017534 19
-1.4201699295762682 -48.491837018445345 28
-1.4316598352906191 -48.47409080981789 11
-1.4159320701941154 -48.481990200170856 7
-1.419527761791008 -48.47052902340469 17
-1.4198527839623394 -48.48027162160384 1
-1.4226023901303162 -48.49036267007283 4
-1.41513739871828 -48.473272291538734 17
-1.440823532551999 -48.469354603893805 19
-1.4120515384857233 -48.470738153656015 6
-1.4377048521726377 -48.47023431151145 19
-1.4122230643751998 -48.467088081404476 18
-1.4206960943906695 -48.46245794997142 5
-1.39956420431939 -48.4737195418189 21
-1.4264727351638278 -48.47143143055334 27
-1.3998496563647136 -48.48577519636398 12
-1.4102848286821341 -48.47478865631563 25
-1.4307898762520808 -48.48060649415202 20
-1.408793430141748 -48.4839110182583 22
-1.4067014528800057 -48.45908223736665 10
-1.4156875132819835 -48.493778989838724 28
-1.422466821333974 -48.48816423292365 4
-1.428836851392382 -48.48547383762708 9
-1.4383172161861981 -48.46953510954955 19
-1.427556156399773 -48.49338099436464 24
-1.412168481028031 -48.478791620619205 25
-1.4371859721654987 -48.477171831892605 2
-1.4197544842377252 -48.47104967038942 17
-1.4313538769184133 -48.46780317242968 16
-1.4014833368035065 -48.461666307850145 10
-1.404230165622861 -48.47128595123188 21
-1.4310868943650126 -48.4849356075494 9
-1.4223820302903627 -48.47283448449128 27
-1.4141421810466774 -48.4937962768184 13
-1.4133020679485508 -48.490424395102224 13
-1.419163278772037 -48.46576907437196 5
-1.4153456431130549 -48.47304585077223 17
-1.4067174113788334 -48.49086294480736 3
-1.4067320304552435 -48.474441684522084 21
-1.4049600453668247 -48.46067245704674 10
-1.4276900964424675 -48.48161816114177 20
-1.42896802185172 -48.48200951481595 20
-1.4178647946258771 -48.467369003107756 18
-1.4173757557283966 -48.46551891412321 18
-1.4249060161017557 -48.47326847230735 27
-1.4245829241847614 -48.46557005585281 5
-1.4243835366777662 -48.47600023952007 27
-1.423202645107704 -48.47005194710941 27
-1.4098041533930978 -48.488370274682445 22
-1.4229175389998965 -48.48479441818442 4
-1.4199862737229298 -48.48327293862941 26
-1.4139739236569489 -48.46746781108697 18
-1.4046854334767818 -48.47278625044751 21
-1.4370051637517574 -48.47224182326229 2
-1.4159639186644302 -48.47543060448325 25
-1.4244046178927228 -48.47488412153128 27
-1.4272830571048831 -48.49176988875297 24
-1.4210270041805637 -48.46000862501552 5
-1.4172511099882845 -48.46564880489429 18
-1.4218064113014297 -48.476751443936735 1
-1.4250232002941716 -48.485084622593895 4
-1.4058533778769946 -48.49023847717478 3
-1.4144334272711039 -48.48911787258931 13
-1.4106966028703847 -48.484468605560394 22
-1.4149345717458433 -48.48638873333826 26
-1.4100609069478593 -48.48918589344855 13
-1.4376956926432687 -48.46815428172689 19
-1.4073873999888213 -48.47026057290835 6
-1.4088040085248974 -48.46869744634469 6
-1.3975084105119746 -48.48363023427628 12
-1.4080264677327432 -48.49036877810595 3
-1.423029081819378 -48.47489480331699 27
-1.4123953432594156 -48.492042486677214 13
-1.404470821365606 -48.47235328296196 21
-1.434620423864189 -48.46492050058088 19
-1.411884235870617 -48.47211438694001 6
-1.4119564859268015 -48.476789566648556 25
-1.4027316216643708 -48.45993484589405 10
-1.4131388372665732 -48.46745190416441 18
-1.4275788232746949 -48.483602303109215 20
-1.428503782136958 -48.4910489127394 24
-1.4092800752475496 -48.492238266204566 13
-1.3999840206705083 -48.48877940819618 12
-1.402031058032893 -48.46717886482127 8
-1.424598449538898 -48.484768155931434 4
-1.4158725485601553 -48.468059454751725 18
-1.425642886639682 -48.46698379813433 16
-1.4141860241602886 -48.493354025897425 13
-1.4120591554790474 -48.48793985369734 13
-1.4318782595315243 -48.48498582923381 9
-1.4032935438498133 -48.49386154558551 3
-1.4251821593151146 -48.46417490812919 5
-1.4060164264484842 -48.46984301582923 8
-1.4049921533405378 -48.48433215377733 22
-1.4309990698834005 -48.483927302169576 9
-1.4211230627073346 -48.476136299027765 1
-1.4029250650291665 -48.464147827435035 8
-1.421877403560335 -48.46221210068756 5
-1.4243954885200736 -48.48043916723501 20
-1.4192873823980081 -48.46653056599548 5
-1.438242550566452 -48.483224851161125 14
-1.4245196980363004 -48.46874140393625 16
-1.4311962411792583 -48.48992318844538 24
-1.434153246661923 -48.480036746270386 14
-1.420771087375775 -48.4812443642395 1
-1.4212254950534096 -48.46425808440273 5
-1.400518697829689 -48.49099850381414 3
-1.4291552570788113 -48.4763920790119 11
-1.4145346499729492 -48.47137955003216 17
-1.4187889573953696 -48.46557824101613 5
-1.4362380455371875 -48.47702213499118 2
-1.4272951576939499 -48.48655158096788 4
-1.402629083587281 -48.48565926716315 12
-1.4180058550571144 -48.469537845969334 17
-1.43103508885886 -48.475322840361926 11
-1.414183460548302 -48.47928801823908 7
-1.414930513176495 -48.481634141873606 7
-1.4266512026464884 -48.4748940781339 27
-1.4191417395160852 -48.48233104102078 26
-1.4380694984442166 -48.47677188907183 2
-1.405982517792568 -48.49399107866012 3
-1.435020263675438 -48.47783427588895 14
-1.4006249145897618 -48.48456371809818 12
-1.4171064979280938 -48.46789075568212 18
-1.4395649608420378 -48.47493468438116 2
-1.4267727026692907 -48.482678475821814 20
-1.4337647933884101 -48.46768955220215 19
-1.4270047277235876 -48.47993488317866 20
-1.425058247947388 -48.49062634067992 4
-1.4055910147688373 -48.49181333798288 3
-1.4147451711401482 -48.487536621974996 13
-1.4191891257493348 -48.474099750097885 17
-1.4242461987914665 -48.48708908237962 4
-1.42831042491258 -48.47546231197563 11
-1.427109677733935 -48.47067825201429 16
-1.4228042008469217 -48.46331890395299 5
-1.429547783223767 -48.47317433063216 11
-1.4377409711908153 -48.471689946683995 19
-1.4193454137975945 -48.48411155970499 26
-1.4231160636236904 -48.468156440090745 16
-1.4219081487808818 -48.46723629156631 5
-1.4227379989838072 -48.47278987761625 27
-1.436827305078801 -48.47731153980659 2
-1.418123896564819 -48.46683940397338 18
-1.4479324707771841 -48.47559407681664 15
-1.4154801866748725 -48.49139874401823 13
-1.4121532266141286 -48.48906881972029 13
-1.4215578318016957 -48.47057159112252 17
-1.4477971738464814 -48.47402729640016 15
-1.4216928757883625 -48.49173156281722 28
-1.4065785502930157 -48.48949861496259 3
-1.406835469999569 -48.490235372787254 3
-1.4316342806705926 -48.487623335707674 9
-1.4160676519756714 -48.48467864429975 26
-1.4221647271051958 -48.48286691186299 26
-1.420942669085142 -48.46532009436103 5
-1.4250957261229138 -48.47853445086242 20
-1.4056216077071562 -48.47974237099519 23
-1.4082515332352847 -48.48502127955017 22
-1.4413582758017678 -48.47360815911698 2
-1.4160936146809657 -48.472617416367704 17
-1.4128319400557818 -48.47799209682731 25
-1.4092206583085283 -48.47605900114954 25
-1.4199918057133483 -48.489118680336254 28
-1.4265045830254726 -48.49017802999529 24
-1.4047823431335416 -48.475719166026856 21
-1.3972086374978638 -48.478730668501974 0
-1.4074096539723138 -48.484476037191115 22
-1.410508936994505 -48.49068279510876 13
-1.4014644868814934 -48.467690682433705 8
-1.4003177941435583 -48.47552743812851 21
-1.4300071639621221 -48.4798878482948 20
-1.4026760999972954 -48.46613000116987 8
-1.4048897033549819 -48.48944880146002 3
-1.4030282757142545 -48.486021835369456 12
-1.4044467005662602 -48.48863150061594 3
-1.4201990115434973 -48.47703609437223 1
-1.4105031580953422 -48.49409998305001 13
-1.4122208236709892 -48.485105816520026 7
-1.403262197617103 -48.48311104153386 12
-1.4009643197556114 -48.478038920868464 0
-1.4274106683676617 -48.47473581018567 27
-1.423692360429797 -48.4937920160047 24
-1.4238662691749564 -48.49155940229587 4
-1.422751308361792 -48.46540584045239 5
-1.4384745778032144 -48.468836973733964 19
-1.4149597465756591 -48.477763018767554 25
-1.4401949047514255 -48.47764535005858 2
-1.4166105483154863 -48.472338457523776 17
-1.426306960352381 -48.49205942593375 24
-1.4189074516670173 -48.49095115488163 28
-1.4203528365020743 -48.47545017668472 1
-1.4076178039825087 -48.4929147621236 3
-1.4349276574262453 -48.474138916521554 2
-1.4049248235804725 -48.468416132127544 8
-1.4111154439130071 -48.47542167654195 25
-1.4283102570155053 -48.46708632347818 16
-1.429833579886731 -48.489989188031686 24
-1.4080314803616225 -48.486672409477265 22
-1.4008858861831543 -48.47296004805784 21
-1.414846400370278 -48.46502638960168 18
-1.4268534843924758 -48.480171983430516 20
-1.4182457331508296 -48.48916460228199 28
-1.421390749712829 -48.48310864359026 26
-1.4043772510123511 -48.46151685920084 10
-1.4302859044340963 -48.480813595270995 20
-1.4162507152765698 -48.47729549933375 1
-1.3965730301413855 -48.47791024214584 0
-1.4396701520668165 -48.47209543886833 2
-1.4130345830159334 -48.46936928141433 6
-1.424738291705601 -48.4855598782878 4
-1.4000983217288094 -48.47891578640755 0
-1.409815252920839 -48.49119854596621 13
-1.4187498743475455 -48.468038592300296 17
-1.4453905096046609 -48.47188038885565 15
-1.41602704798147 -48.475901693643245 25
-1.4001416784731284 -48.48148105597333 0
-1.4306757130777317 -48.4843249355302 9
-1.400047471694828 -48.48582416003111 12
-1.4314542156978771 -48.4688260823214 16
-1.4130068632975066 -48.489525334618264 13
-1.43538284075503 -48.48118287181971 14
-1.4267404975531224 -48.48013707121673 20
-1.4166776724727626 -48.46647884981481 18
-1.4070469874960378 -48.47021486116054 6
-1.430853455651884 -48.468355423192996 16
-1.4073834835528278 -48.48031328889544 23
-1.4187602677844535 -48.47682731878111 1
-1.4179315926105085 -48.484853115353054 26
-1.421242686467551 -48.487951780026414 4
-1.4231170991273017 -48.489434129654875 4
-1.422363131387269 -48.47729279367529 1
-1.4173694184729004 -48.469894990462976 17
-1.4341930406451668 -48.472847143340594 11
-1.425910993380954 -48.490308297721036 24
-1.41862293648364 -48.473375435179285 17
-1.4029437583909283 -48.4801225336991 23
-1.4068795793482294 -48.458152897581044 10
-1.4178993704156884 -48.48215255049934 26
-1.4058254283592198 -48.493356120313976 3
-1.3963777015607628 -48.4781218374099 0
-1.4160279945463925 -48.4948613637399 28
-1.4115457517309944 -48.480285016977454 7
-1.4126932184834606 -48.49054074890316 13
-1.4050696888347294 -48.490764552475476 3
-1.4376520682833325 -48.477947104938046 2
-1.4048340247262692 -48.48236865541123 23
-1.4316510555377158 -48.4745004423481 11
-1.4117522647224996 -48.47505288866344 25
-1.4068119845503548 -48.48858355376176 22
-1.4216308621408187 -48.48257388440702 26
-1.4149688857505485 -48.4657731255038 18
-1.4262968911037872 -48.46421786171308 16
-1.4345637225627674 -48.4749596156227 11
-1.4444108213927802 -48.47284869039386 15
-1.426148444054073 -48.49376658905727 24
-1.4007844379972987 -48.487272374707736 12
-1.4245374731634413 -48.487024249189034 4
-1.433232902422831 -48.47360441489483 11
-1.4220578918166238 -48.491431391002074 28
-1.4207924675107677 -48.46572858320673 5
-1.4055522565664358 -48.456979385647195 10
-1.420576552481215 -48.48365752057368 26
-1.4080595815107593 -48.48819426526219 22
-1.4063567978434033 -48.47126788905405 6
-1.403147876164113 -48.48175696404823 23
-1.4233551695472204 -48.47541416920365 27
-1.4209193287420618 -48.48851226388575 4
-1.436006412973632 -48.4763073010614 2
-1.4288034067751312 -48.481392921929434 20
-1.4024188161583135 -48.478603666307606 23
-1.411523171206375 -48.47786419279963 25
-1.4163759535924043 -48.46471868608567 18
-1.420488315147948 -48.479616370954396 1
-1.4285230468515366 -48.479317869374334 20
-1.4205554309459807 -48.46526362890643 5
-1.43764430391624 -48.47172089716077 19
-1.4002583751552893 -48.48725906929428 12
-1.4061631690599719 -48.487953206749445 22
-1.4196498737921681 -48.463159348154285 5
-1.4086344872896155 -48.468195562276534 6
-1.4470528140275598 -48.470524307900725 15
-1.4112970452220204 -48.470899665776514 6
-1.4154002715812886 -48.48815154935552 13
-1.4230270032648993 -48.46970543282766 27
-1.4087647684944915 -48.48995904713687 13
-1.4241346666192596 -48.478057450931765 20
-1.4283437405998558 -48.47898886300385 20
-1.437310233002964 -48.47621415421029 2
-1.417127201063507 -48.474051442411664 17
-1.4361273013802491 -48.47474377829417 2
-1.414625944768659 -48.490031443338665 13
-1.4213053259965254 -48.49208476926341 28
-1.406276139192811 -48.457801796025464 10
-1.402036857956303 -48.48640264956451 12
-1.4138473983064936 -48.47703544170943 25
-1.4023867435513526 -48.49182989508266 3
-1.4207678199016476 -48.462975243483974 5
-1.4081448052866437 -48.48315978862033 22
-1.399337539429597 -48.47429448001768 21
-1.4038903362457682 -48.47152240991774 21
-1.4146584536842493 -48.490470423145766 13
-1.4366828062393358 -48.47666911683333 2
-1.4190387795791608 -48.46831454490122 17
-1.423786516722143 -48.485807277774114 4
-1.41379756803871 -48.466783289560304 18
-1.4020826972668037 -48.47410325985678 21
-1.4411972236207993 -48.472706449122335 2
-1.434261287576688 -48.469743616485204 19
-1.4098083857002313 -48.48248734100665 22
-1.422319798413324 -48.47122622396566 27
-1.4093251404718627 -48.49408966373425 13
-1.4322486751989745 -48.47989660397678 14
-1.4285559466785194 -48.4802928588502 20
-1.4014443859737784 -48.48689451978479 12
-1.4322069289658974 -48.47282086228041 11
-1.402860191315565 -48.4736853841993 21
-1.40642255707167 -48.45565679851904 10
-1.4316355113317316 -48.48786711811569 9
-1.4320975218323126 -48.48409904941433 9
-1.4305019060113302 -48.47627286716224 11
-1.4040630409410761 -48.4613888799626 10
-1.4150829875079618 -48.49076837412784 13
-1.4279948773396052 -48.47482340482748 27
-1.4034361561169362 -48.48598066449782 12
-1.4222684290493979 -48.47675033877324 1
-1.4059815520046992 -48.494053276360994 3
-1.4151909397388696 -48.4843752232278 7
-1.4180354382124458 -48.47045528240729 17
-1.4280847087770892 -48.48112968093455 20
-1.432883393304416 -48.47773729639528 11
-1.4106848387551356 -48.47014135993248 6
-1.4032122006198613 -48.470755640478956 21
-1.4000891720224298 -48.48920740853564 12
-1.4009360064782361 -48.48878390019985 12
-1.4216525084612561 -48.47252404982361 17
-1.446551109583929 -48.47392679250196 15
-1.4246910899596916 -48.483286017859875 20
-1.4358402370516263 -48.471797710683546 19
-1.4051599807396262 -48.480571710578566 23
-1.3995565826567251 -48.48503354007952 12
-1.4327984853448357 -48.48674362486941 9
-1.4136842742848306 -48.47053847892066 6
-1.4126351142975309 -48.484265029194155 7
-1.4166800644959991 -48.47260756883705 17
-1.4335132414789957 -48.47457236467506 11
-1.4256060424901498 -48.47467010850877 27
-1.4342771503818081 -48.47047187144124 19
-1.4368339935969185 -48.474008759766335 2
-1.4428557872309282 -48.47327046366412 15
-1.4075712332964865 -48.454444617137895 10
-1.4046047749026287 -48.49365730125092 3
-1.4119860827398223 -48.48716882697969 22
-1.421743587847386 -48.490193817582224 28
-1.396834092337677 -48.47791253642439 0
-1.4157749620399573 -48.46484920113629 18
-1.4208915658832186 -48.46748488352363 5
-1.4087914886464272 -48.47873739989821 23
-1.414350844905142 -48.468654634520355 18
-1.4046760834153587 -48.47939198085943 23
-1.4168861014324596 -48.474869754170015 17
-1.4301807453740054 -48.47866629280221 20
-1.4187136792149557 -48.46450147505522 5
-1.414005045268373 -48.487111802363614 13
-1.4396454825979286 -48.471460817760516 2
-1.437443584948918 -48.46838268565712 19
-1.4235424788138535 -48.48945826263985 4
-1.4454607666329384 -48.47040986838482 15
-1.4115367209764482 -48.4921051472242 13
-1.4289473790215392 -48.48863225388719 24
-1.4152624675585213 -48.481739111108936 7
-1.4203153863190818 -48.48435528579464 26
-1.3983986848875924 -48.48649810714488 12
-1.4346082837924183 -48.46994961904032 19
-1.4254062923676802 -48.48221040031871 20
-1.4364420934035838 -48.46608352694506 19
-1.4263028332943763 -48.46848567404837 16
-1.4240221956248063 -48.488964983006525 4
-1.4182945010158503 -48.49343658125743 28
-1.426904741405532 -48.46383131740777 16
-1.4185547035075867 -48.49236058682974 28
-1.4244740151450295 -48.472049912328075 27
-1.401845723244596 -48.49344742028188 3
-1.4214538095042417 -48.47020873718521 17
-1.4063455933580793 -48.46987109504994 8
-1.4104616980070168 -48.480482207597866 7
-1.4201091236241252 -48.460267050775755 5
-1.4314777387831965 -48.47517910986143 11
-1.4207412104708395 -48.47832146418258 1
-1.4033463232022216 -48.466080742325055 8
-1.4077511173413761 -48.46752887652259 8
-1.4028371022634676 -48.48362544331359 12
-1.4363383416730233 -48.471183452461815 19
-1.4196064580271057 -48.46247937097673 5
-1.403509561222068 -48.46847420798819 8
-1.3985409379716292 -48.481455967642454 0
-1.4355607344258678 -48.46973582194748 19
-1.4086537690487753 -48.48356701046959 22
-1.4225556323961033 -48.49376445299897 28
-1.4289497031344218 -48.48475910186685 9
-1.423187368593628 -48.47091941111277 27
-1.4293669602707648 -48.48844633177849 9
-1.417510858683074 -48.47792679695317 1
-1.4186425708551107 -48.476655290628614 1
-1.405111135076299 -48.457675234664855 10
-1.417793679937298 -48.4886897308208 28
-1.4361371826265656 -48.48227795668461 14
-1.4423125965708203 -48.47016148680891 15
-1.4194824717728762 -48.48803847713218 26
-1.4263785891414407 -48.47532927926188 27
-1.4235739752339316 -48.48641628942289 4
-1.4340946354997275 -48.483246737352594 14
-1.4209534905109207 -48.47189896803838 17
-1.4108294884241501 -48.46999525947939 6
-1.4194805451996726 -48.481689375152975 26
-1.4041439089831445 -48.490542704854036 3
-1.4177587382756305 -48.479551460593875 1
-1.4160091043871301 -48.47556353566676 25
-1.4101427624300906 -48.49139355439292 13
-1.4107154821250387 -48.48496629313136 22
-1.4039183671861775 -48.4913982863749 3
-1.423309502836816 -48.46584496956321 5
-1.414094013858675 -48.49035552609291 13
-1.4032151075994832 -48.480192731313124 23
-1.4009751884487531 -48.47430944020398 21
-1.415304316774119 -48.48458774011685 7
-1.4057558837162953 -48.46986309772028 8
-1.4256049130417683 -48.49392559437699 24
-1.4079365552877319 -48.488102213473354 22
-1.436912390803036 -48.46888167982661 19
-1.4075500207430907 -48.47017388282545 6
-1.4450307603470764 -48.47576983875667 15
-1.4259944621462983 -48.48372156249588 20
-1.4297114180522836 -48.49012259926256 24
-1.434686311792564 -48.48138120232488 14
-1.4247590633127871 -48.463069456698605 5
-1.4342269792418068 -48.474859547844794 11
-1.4025834128330172 -48.48886531499837 3
-1.4144860876335612 -48.48964595163395 13
-1.4277745472413712 -48.47018036370615 16
-1.4274946518213742 -48.468982185146906 16
-1.4181269884899712 -48.47774787932195 1
-1.4268617264035173 -48.4637863398904 16
-1.426549346776458 -48.47259132139234 27
-1.4076642020891301 -48.47837369166806 23
-1.44675238515389 -48.47468382075224 15
-1.4049793635379861 -48.48836223468475 3
-1.4138187663913448 -48.49309000671594 13
-1.418674302012309 -48.48064024209529 1
-1.4108250104759918 -48.47017159217618 6
-1.421810742515493 -48.46510989678793 5
-1.4255697414016706 -48.48753911980443 4
-1.4290489436806944 -48.48150213619078 20
-1.4122085425789592 -48.48155015188733 7
-1.4016806003716065 -48.47206007315161 21
-1.4251707789387191 -48.473910423042064 27
-1.4095611854679906 -48.48815642181162 22
-1.4147288918487113 -48.49209696071128 13
-1.4465878010998643 -48.47005470421358 15
-1.4303779919888202 -48.480323796117766 20
-1.4216881772769057 -48.46030340779137 5
-1.4349293946942985 -48.4801467375852 14
-1.4233328950051751 -48.46546302931684 5
-1.4447399729423824 -48.470207194194444 15
-1.4206584377810518 -48.466270517367455 5
-1.4131329508164108 -48.48413528687585 7
-1.4263344841522707 -48.4666873239575 16
-1.410815344825562 -48.48682595323914 22
-1.4276306593610784 -48.4726612982149 27
-1.4291450702787627 -48.46844055824406 16
-1.419879297932259 -48.4861948753758 26
-1.4130997892161903 -48.477192307648956 25
-1.4392627583758253 -48.47276611594801 2
-1.4059235789775597 -48.48045554811544 23
-1.414460412696922 -48.4721687399677 17
-1.4092443208059897 -48.484022558324156 22
-1.4013127447400637 -48.467698671708554 8
-1.4363528376729022 -48.47705595826622 2
-1.4094998961762248 -48.477818638311284 25
-1.4075368800802295 -48.48721780838481 22
-1.4254022558301997 -48.47209236660232 27
-1.404839463152807 -48.47967143828063 23
-1.4068911560777901 -48.475320618365885 21
-1.409960615788816 -48.48840297296027 22
-1.4030613229123496 -48.49329908453559 3
-1.4155179443557624 -48.46865355817802 18
-1.4294343203213424 -48.47963564681343 20
-1.4043782374363616 -48.46076900964591 10
-1.4226025990314743 -48.484945191733615 4
-1.4481690789382053 -48.470298848694455 15
-1.4382200189234784 -48.47638101318665 2
-1.4200244179280985 -48.47942403669709 1
-1.40868314659644 -48.48566105443852 22
-1.401134577659193 -48.476739243017185 21
-1.4193286200906452 -48.47982966285454 1
-1.4253461308641253 -48.46604134607531 16
-1.4203448329905553 -48.48306581286982 26
-1.4140231881633771 -48.47903481981686 7
-1.4130884599547793 -48.476169641271 25
-1.4074239497652956 -48.494233877323964 3
-1.4108896526819659 -48.4873014105839 22
-1.4020066350589617 -48.48959876542309 3
-1.4263842435515717 -48.484464568609745 20
-1.4093881517494788 -48.49123473584926 13
-1.419358829581053 -48.47058051689584 17
-1.4037873779032095 -48.47391601230022 21
-1.4006181364824681 -48.47512415889997 21
-1.4006666613716898 -48.47589808032879 21
-1.4153968544613431 -48.48768864442841 13
-1.4030317712569458 -48.46183719227014 10
-1.4211144144538992 -48.47747181082632 1
-1.402527246867215 -48.48099910712867 23
-1.43671407483802 -48.47595901461526 2
-1.4440312273303753 -48.47351626270795 15
-1.4286013029330815 -48.49254455442887 24
-1.4105416453883264 -48.48149508734109 7
-1.41692758877919 -48.47524664853102 1
-1.4280114028342445 -48.473946294331974 27
-1.419326919956837 -48.4793766712238 1
-1.4387333160596802 -48.46934446207782 19
-1.4471456655435888 -48.475497829566216 15
-1.412891026574098 -48.492133129926856 13
-1.4309798947232106 -48.4709489069651 11
-1.4250361995960588 -48.472113280817034 27
-1.4014092113144334 -48.482461902926794 12
-1.4060267337316796 -48.45978036050375 10
-1.3995335380626588 -48.47670152174421 0
-1.4068954073455637 -48.48943276836057 3
-1.4079188057643075 -48.48437928130828 22
-1.438820659620899 -48.47835098125682 2
-1.422161762839947 -48.4704092787786 17
-1.4480324544301932 -48.47215809519865 15
-1.40804450290062 -48.49042362822154 3
-1.425617131817374 -48.492200015125135 24
-1.4366167597546138 -48.48114944002764 14
-1.4384367515865466 -48.473655025369666 2
-1.4077350572267264 -48.47429473422993 6
-1.4174009361155493 -48.490830000856526 28
-1.4250543030732137 -48.48643896481305 4
-1.4096935369451018 -48.47692070047233 25
-1.4368909007846804 -48.477700814972124 2
-1.4281715209091879 -48.479469979458635 20
-1.4370402414445493 -48.480466786348 14
-1.4115590757639358 -48.48662340655457 22
-1.4268186241937015 -48.47519668581736 27
-1.4267742895271285 -48.46626534422638 16
-1.40294004290669 -48.46807734568507 8
-1.4236954469733993 -48.47278890803795 27
-1.4007469834927766 -48.48270446155838 12
-1.4235825938466542 -48.48443409185873 4
-1.4127318438574104 -48.46980786877863 6
-1.4068034448588018 -48.48363808570809 22
-1.422734574626334 -48.47333787026893 27
-1.4029237449718812 -48.49214017792345 3
-1.4130269153227708 -48.4685659185052 18
-1.400039284929068 -48.48051282299822 0
-1.4170105745557005 -48.48552524410685 26
-1.4034250852155814 -48.47125189250088 21
-1.41928128497368 -48.46159074067716 5
-1.4047150731485 -48.47417780129314 21
-1.4029840629012684 -48.470914963403544 21
-1.4355639333455108 -48.47612066853468 2
-1.4214728284904337 -48.47171461002051 17
-1.4444201923456645 -48.47593785211532 15
-1.3982302783430107 -48.480528516903874 0
-1.410483799678579 -48.477034096212506 25
-1.429991517745966 -48.48736927824083 9
-1.4236024887427088 -48.4927415023071 24
-1.4382872852559163 -48.47333174668414 2
-1.426996178389425 -48.47019005044365 16
-1.4145125213874212 -48.48814669663706 13
-1.3996950452454853 -48.48721084244266 12
-1.4311650980224653 -48.469133419952485 16
-1.431467913717138 -48.470865419895446 11
-1.416689595621973 -48.477949859812675 1
-1.4352362731366093 -48.47675450076546 2
-1.4146795429608938 -48.477367518492194 25
-1.4177575752394778 -48.462920425526384 5
-1.4085081445627223 -48.48874638662496 22
-1.4069576774456491 -48.460537793957585 10
-1.4014543360028737 -48.467249771111575 8
-1.421876121843261 -48.481886929252596 26
-1.4293100678230983 -48.47859922932148 20
-1.400158564017051 -48.48737719416358 12
-1.4277604958410408 -48.49063937194887 24
-1.4087137161351828 -48.47493750887058 25
-1.4064420682834726 -48.49249624931435 3
-1.4304919734871258 -48.48487249696231 9
-1.437170065028024 -48.47890404567817 14
-1.4137537417732802 -48.49106703952394 13
-1.413817222766906 -48.48489798447232 7
-1.4090708499271556 -48.491122873649005 13
-1.424658918086735 -48.47943112480531 20
-1.3998950174930436 -48.48061061591531 0
-1.4226056303032872 -48.490444210063785 4
-1.4331678164693056 -48.484397706725865 9
-1.4091730492516228 -48.484275846118386 22
-1.4001081078121427 -48.47767695727287 0
-1.4151243651824912 -48.46871962088208 18
-1.4299132825708747 -48.49235386312816 24
-1.3972544874496753 -48.48329559728225 0
-1.4046845343343795 -48.489982694531655 3
-1.402299774493483 -48.47877933670201 23
-1.4182007945954052 -48.474618198663855 17
-1.399341944494945 -48.474558108753264 21
-1.4270957651873448 -48.46740696296826 16
-1.410061616269216 -48.483113037063646 22
-1.439786601158004 -48.47869776147499 2
-1.4412566949720143 -48.47321029633538 2
-1.4057630584316039 -48.48691303544057 22
-1.4375965409702711 -48.46704113353197 19
-1.403939947181774 -48.4730229312166 21
-1.4091800269749464 -48.47217027892104 6
-1.4370634323521443 -48.47662972250191 2
-1.4075205368816643 -48.481683399771335 23
-1.4101330574863415 -48.49141251544413 13
-1.4206375362467032 -48.46905972607206 17
-1.4336828664468588 -48.478953856029264 14
-1.4293039787107609 -48.49153816367304 24
-1.4278107853398492 -48.46754542288721 16
-1.4234410395548962 -48.486921713165174 4
-1.4078268088395722 -48.47109325722519 6
-1.4285234482420808 -48.472743335879656 11
-1.4335150815279483 -48.46444083926753 19
-1.4209789804446493 -48.48013071833982 1
-1.42317020818312 -48.486558760884286 4
-1.4122386231966266 -48.49159830829413 13
-1.4033325656309614 -48.48988651021588 3
-1.412278363896334 -48.47903599935463 25
-1.411500431980437 -48.47844950712198 25
-1.4170723401324572 -48.47119453851491 17
-1.3987853968880393 -48.47622424213004 0
-1.4229877013462262 -48.49097575822628 4
-1.4338698769676925 -48.478555139890965 14
-1.402168634611631 -48.47524881810759 21
-1.4298513222507343 -48.47451064740872 11
-1.4034726557456516 -48.48867041301013 3
-1.4219998466974435 -48.467446077962215 5
-1.419043507731643 -48.48105135775746 1
-1.4072908038243623 -48.469381055585785 6
-1.4293411900693194 -48.4804116437871 20
-1.443808951960204 -48.47347040528791 15
-1.4106890153100495 -48.48569139126421 22
-1.4290828493989969 -48.49078113411761 24
-1.4116108567604704 -48.494689282750535 13
-1.4272984383847431 -48.46611124399456 16
-1.4356297249420016 -48.47722022146463 2
-1.425472611489248 -48.46975226890678 16
-1.4162437691522434 -48.47830118773394 1
-1.4119610582743736 -48.47894044225819 25
-1.4140560804922746 -48.47406153822541 25
-1.4088247222632375 -48.48091448995021 23
-1.429435044105406 -48.491673427542686 24
-1.4024873293527331 -48.47111120640378 21
-1.4187040728973055 -48.47281900082353 17
-1.4173832608544055 -48.47996399959803 1
-1.3996892904328349 -48.47727261802774 0
-1.4234552168388883 -48.46204427317841 5
-1.4295900142129458 -48.47349849772825 11
-1.4156433084684048 -48.477396306922756 25
-1.4056477788902313 -48.49226241386465 3
-1.4260717690342861 -48.4743300859414 27
-1.4393817129958688 -48.47499726449346 2
-1.418056021372691 -48.48338787537577 26
-1.4251156357278763 -48.47230020253282 27
-1.4194916153102695 -48.4722750918823 17
-1.397167453381861 -48.47698239391864 0
-1.4163356379785528 -48.4652620628134 18
-1.4093790869348723 -48.47913631432779 23
-1.4067261578525883 -48.494588240731545 3
-1.415636619756277 -48.48509961892568 26
-1.4031564558180918 -48.46803490541284 8
-1.4265254611706606 -48.476072337227095 27
-1.4187003368375761 -48.47545417956404 1
-1.4017127580338031 -48.485811348620715 12
-1.4283546998580625 -48.49228468923949 24
-1.4032180962885614 -48.48480093861237 12
-1.401247143635008 -48.48507488422682 12
-1.4065095586849807 -48.49015301857392 3
-1.4172749309620751 -48.48074603098651 1
-1.4223419207766774 -48.46469937212495 5
-1.4023169989900255 -48.49013930111107 3
-1.4237825656635252 -48.46547530546864 5
-1.4121159876026064 -48.47095699940221 6
-1.396764628722395 -48.47739630009759 0
-1.4210836476217077 -48.46165315098493 5
-1.4069781523898859 -48.4812964438412 23
-1.4343240752409225 -48.47297756506642 11
-1.407422619059031 -48.47417305762426 6
-1.4374516053008703 -48.473310882724036 2
-1.409321031514783 -48.48240255889265 22
-1.4109169451198242 -48.472306798091196 6
-1.4039431229108836 -48.47753727249044 23
-1.4258471870706755 -48.4650028069981 16
-1.4100609841689995 -48.48904852925082 13
-1.4155110012773182 -48.47131308688156 17
-1.4216989750712303 -48.48495615215 26
-1.4016453154248396 -48.49191517970911 3
-1.43687471675341 -48.47440528974324 2
-1.4289349721615314 -48.476764968310405 11
-1.4218564194748229 -48.48722545484955 4
-1.4226229329990034 -48.490564947936974 4
-1.4094000446358916 -48.48719040708718 22
-1.4040553420421371 -48.49383991402028 3
-1.4187633155673183 -48.469811365843924 17
-1.420695253387504 -48.47338515265337 17
-1.4301458013847859 -48.484115121123594 9
-1.4115187479242617 -48.47900087665993 25
-1.4179791078391721 -48.49395645255421 28
-1.3978077934209656 -48.47681893651976 0
-1.4271978708335926 -48.4658352123338 16
-1.4235163780914708 -48.489343896327746 4
-1.4253799639328941 -48.47033149941144 16
-1.438773272789555 -48.47370520646517 2
-1.4193625743970555 -48.49050178737486 28
-1.4296281331685088 -48.47548160472424 11
-1.441571495721323 -48.47329938119627 2
-1.4010673805660936 -48.47230799751755 21
-1.4163775788034711 -48.466576082011336 18
-1.4035771506672992 -48.48906070461658 3
-1.433412338235422 -48.46912144864061 19
-1.414342855952715 -48.47395868527423 25
-1.4281616783831699 -48.492380829542775 24
-1.4115772775733586 -48.473702242506576 25
-1.414807307810418 -48.48619908938448 26
-1.4254939457104723 -48.46302559929266 5
-1.4276547254300722 -48.47014477690189 16
-1.4284832798190976 -48.476164325851855 11
-1.4310593341925493 -48.47177935219611 11
-1.418555079358085 -48.492484474343165 28
-1.4472143243577804 -48.47326714779406 15
-1.4248025076558706 -48.4770316342365 27
-1.4416120687824974 -48.47408714441664 2
-1.4325630717224878 -48.48072497253014 14
-1.4270619473411752 -48.468599499971695 16
-1.4072396883721654 -48.47515013512421 21
-1.4288156986491678 -48.473002584459884 11
-1.4203854152814333 -48.483460198323286 26
-1.4203419436687441 -48.49259356801827 28
-1.4227216180234776 -48.481785349347895 20
-1.4219018490107003 -48.46487711912843 5
-1.4095956171982562 -48.48552205012632 22
-1.4182056093425672 -48.49400708729649 28
-1.4165380645851438 -48.48800149553125 26
-1.4132935141375327 -48.48349723234902 7
-1.4230136180361779 -48.464774148411045 5
-1.4085455617925122 -48.485466900831305 22
-1.414075822752242 -48.49281710556192 13
-1.4389963088090407 -48.47478830552337 2
-1.4246735929580236 -48.47256909900712 27
-1.4193091770780353 -48.47636539248949 1
-1.3978576873396826 -48.482374867478725 0
-1.4129659432985442 -48.48186597775873 7
-1.4079528744901957 -48.47032464354138 6
-1.400154582604688 -48.47906014737306 0
-1.4021061953310348 -48.46742672984883 8
-1.4233558978653742 -48.47128114804039 27
-1.402142025233849 -48.49411810271888 3
-1.4446439260867006 -48.47310108856925 15
-1.4127130061941144 -48.47637637277074 25
-1.4203813954633615 -48.480752062124 1
-1.4039690528479665 -48.46298577903132 10
-1.4143997602359477 -48.488415473356774 13
-1.4109872559601777 -48.473336380570345 6
-1.404286282137806 -48.47660957758926 21
-1.4079260549948664 -48.490306677153804 3
-1.40775065249659 -48.48105350159645 23
-1.43104738350965 -48.48396292699303 9
-1.4111850965857404 -48.48603830780074 22
-1.4228609763011637 -48.48182253078427 20
-1.4394187921806871 -48.468369830251454 19
-1.4113169730294197 -48.4855405875342 22
-1.397070872290077 -48.482555584689074 0
-1.4377319807443358 -48.478040360491995 2
-1.4210537341261142 -48.464643036855044 5
-1.4320416846811042 -48.48105055550679 14
-1.4214715366585946 -48.48024585037848 1
-1.4247283775962487 -48.49056099047803 4
-1.4130835859729176 -48.48089021342464 7
-1.440058294254764 -48.47414059877146 2
-1.4033351350802534 -48.4635681089134 8
-1.402993875179665 -48.47882985901101 23
-1.432777916834403 -48.47174270085864 11
-1.4123039009445146 -48.48312298140379 7
-1.448303089242247 -48.475052721938816 15
-1.4086604072265796 -48.47601247205955 25
-1.4218383432484236 -48.478530683814 1
-1.4157299981100546 -48.46595818704199 18
-1.428816793111986 -48.479273460309756 20
-1.4358532144533147 -48.48088969091947 14
-1.4112673219329102 -48.49280151059352 13
-1.4076480732734935 -48.48730598969555 22
-1.4134681729699503 -48.472888591087084 25
    ];
X=[populacao_data2(:,2) populacao_data2(:,1)];
% figure
% plot(X(:,1),X(:,2),'r.','MarkerSize',12);

%opts = statset('Display','final');
[idx,C] = kmeans(X,inicio,'Distance','cityblock',...
    'Replicates',3);

clusterindices=idx;
Cindice=C;

% Plot the clusters and the cluster centroids.
figure;
cor=['r.'; 'b.'; 'y.'; 'm.';'g.';'c.'];
ff=1;
for dx=1:length(Cindice)
plot(X(idx==dx,1),X(idx==dx,2),cor(ff,:),'MarkerSize',12)
hold on
if ff<=5
ff=ff+1;
else
    ff=1;
end
end;
% plot(X(idx==2,1),X(idx==2,2),'b.','MarkerSize',12)
% hold on

plot(C(:,1),C(:,2),'kx',...
     'MarkerSize',15,'LineWidth',3)
%legend('Cluster 1','Cluster 2','Centroids',...
%        'Location','NW')
title 'Cluster Assignments and Centroids'
hold off

centroids=[C(:,2) C(:,1)];
populacao_data2=[X idx];


         
