# Supplementary material for: Hybrid computational and real data-based positioning of small cells in 5G networks
Source: PeerJ Comput Sci. 2023 Jun 26;9:e1412. doi: 10.7717/peerj-cs.1412 (PMC10319264; doi:10.7717/peerj-cs.1412)
Supplement: Supplemental Information 6 — Plot numerical tests done to calculate complexity analysis [file peerj-cs-09-1412-s006.m]

Points = [50 100 150 200; 50 100 150 200; 15 20 25 30; 400 900 1400 1900]; 

Time_CS = [513.517 993.888 1604.884 1976.066;
           847.608 990.723 1072.863 1218.268;
           654.813 897.975 991.452 1146.521; 
           300.440 541.286 757.409 993.888]; 

Time_FPA = [520.203 905.090 1279.922 1698.360;
            774.981 903.691 1070.089 1224.242;
            546.529 701.901 908.275 1095.929;
            292.472 508.127 741.414 902.978];

figure(1)
f = fit(transpose(Points(1,:)),transpose(Time_CS(1,:)),'poly1');
plot(f,'b', Points(1,:),Time_CS(1,:),'ok')
legend({'Data Points', 'Curve Fitting'},'FontSize',16)
xlabel('Iterations','FontSize',18)
ylabel('Running Time (s)','FontSize',18)

figure(2)
f = fit(transpose(Points(2,:)),transpose(Time_CS(2,:)),'poly1');
plot(f,'b', Points(2,:),Time_CS(2,:),'ok')
legend({'Data Points', 'Curve Fitting'},'FontSize',16)
xlabel('Maximum Number of Clusters','FontSize',18)
ylabel('Running Time (s)','FontSize',18)

figure(3)
f = fit(transpose(Points(3,:)),transpose(Time_CS(3,:)),'poly1');
plot(f,'b', Points(3,:),Time_CS(3,:),'ok')
legend({'Data Points', 'Curve Fitting'},'FontSize',16)
xlabel('Cuckoo Population','FontSize',18)
ylabel('Running Time (s)','FontSize',18)

figure(4)
f = fit(transpose(Points(4,:)),transpose(Time_CS(4,:)),'poly1');
plot(f,'b', Points(4,:),Time_CS(4,:),'ok')
legend({'Data Points', 'Curve Fitting'},'FontSize',16)
xlabel('Number of Users','FontSize',18)
ylabel('Running Time (s)','FontSize',18)

figure(5)
f = fit(transpose(Points(1,:)),transpose(Time_FPA(1,:)),'poly1');
plot(f,'b', Points(1,:),Time_FPA(1,:),'ok')
legend({'Data Points', 'Curve Fitting'},'FontSize',16)
xlabel('Iterations','FontSize',18)
ylabel('Running Time (s)','FontSize',18)

figure(6)
f = fit(transpose(Points(2,:)),transpose(Time_FPA(2,:)),'poly1');
plot(f,'b', Points(2,:),Time_FPA(2,:),'ok')
legend({'Data Points', 'Curve Fitting'},'FontSize',16)
xlabel('Maximum Number of Clusters','FontSize',18)
ylabel('Running Time (s)','FontSize',18)

figure(7)
f = fit(transpose(Points(3,:)),transpose(Time_FPA(3,:)),'poly1');
plot(f,'b', Points(3,:),Time_FPA(3,:),'ok')
legend({'Data Points', 'Curve Fitting'},'FontSize',16)
xlabel('Pollen Population','FontSize',18)
ylabel('Running Time (s)','FontSize',18)

figure(8)
f = fit(transpose(Points(4,:)),transpose(Time_FPA(4,:)),'poly1');
plot(f,'b', Points(4,:),Time_FPA(4,:),'ok')
legend({'Data Points', 'Curve Fitting'},'FontSize',16)
xlabel('Number of Users','FontSize',18)
ylabel('Running Time (s)','FontSize',18)
