# Supplementary material for: Hybrid computational and real data-based positioning of small cells in 5G networks
Source: PeerJ Comput Sci. 2023 Jun 26;9:e1412. doi: 10.7717/peerj-cs.1412 (PMC10319264; doi:10.7717/peerj-cs.1412)
Supplement: Supplemental Information 7 [file peerj-cs-09-1412-s007.zip]

Archive with 12 entries (12 files):
- BestCentroidsCS700.txt
- BestCentroidsCS2300.txt
- BestCentroidsCS3500.txt
- BestCentroidsFPA700.txt
- BestCentroidsFPA2300.txt
- BestCentroidsFPA3500.txt
- BestCS700.txt
- BestCS2300.txt
- BestCS3500.txt
- BestFPA700.txt
- BestFPA2300.txt
- BestFPA3500.txt
