# Supplementary material for: Hybrid computational and real data-based positioning of small cells in 5G networks
Source: PeerJ Comput Sci. 2023 Jun 26;9:e1412. doi: 10.7717/peerj-cs.1412 (PMC10319264; doi:10.7717/peerj-cs.1412)
Supplement: Supplemental Information 7 [file peerj-cs-09-1412-s007.zip › BestCentroidsCS700.txt]

  -1.4093158e+00  -4.8470578e+01
  -1.4467294e+00  -4.8471775e+01
  -1.4216882e+00  -4.8464175e+01
  -1.4038868e+00  -4.8490769e+01
  -1.4288034e+00  -4.8480293e+01
  -1.4127130e+00  -4.8477035e+01
  -1.4029869e+00  -4.8474173e+01
  -1.4364862e+00  -4.8468938e+01
  -1.4188438e+00  -4.8471210e+01
  -1.4269962e+00  -4.8467734e+01
  -1.4144798e+00  -4.8489780e+01
  -1.4066511e+00  -4.8457953e+01
  -1.4314403e+00  -4.8473732e+01
  -1.4225450e+00  -4.8480453e+01
  -1.4182397e+00  -4.8476494e+01
  -1.4213003e+00  -4.8492107e+01
  -1.4318991e+00  -4.8484598e+01
  -1.4178764e+00  -4.8483460e+01
  -1.3981819e+00  -4.8479423e+01
  -1.4293086e+00  -4.8490578e+01
  -1.4412147e+00  -4.8473493e+01
  -1.4033492e+00  -4.8483589e+01
  -1.4247333e+00  -4.8486961e+01
  -1.4089769e+00  -4.8492840e+01
  -1.4095400e+00  -4.8485471e+01
  -1.4030318e+00  -4.8464188e+01
  -1.4002445e+00  -4.8486403e+01
  -1.4252517e+00  -4.8473936e+01
  -1.4366828e+00  -4.8477947e+01
  -1.4056420e+00  -4.8479391e+01
  -1.4159909e+00  -4.8466209e+01
