# Supplementary material for: Hybrid computational and real data-based positioning of small cells in 5G networks
Source: PeerJ Comput Sci. 2023 Jun 26;9:e1412. doi: 10.7717/peerj-cs.1412 (PMC10319264; doi:10.7717/peerj-cs.1412)
Supplement: Supplemental Information 7 [file peerj-cs-09-1412-s007.zip › BestCentroidsCS2300.txt]

  -1.4106663e+00  -4.8470677e+01
  -1.4454761e+00  -4.8472136e+01
  -1.4138172e+00  -4.8488156e+01
  -1.4052807e+00  -4.8476606e+01
  -1.4198289e+00  -4.8482000e+01
  -1.4242187e+00  -4.8475944e+01
  -1.4055359e+00  -4.8459876e+01
  -1.4346356e+00  -4.8481051e+01
  -1.4031570e+00  -4.8469787e+01
  -1.4214497e+00  -4.8471267e+01
  -1.4206439e+00  -4.8462492e+01
  -1.4007844e+00  -4.8485766e+01
  -1.4085081e+00  -4.8484432e+01
  -1.4285525e+00  -4.8491460e+01
  -1.4189075e+00  -4.8490951e+01
  -1.4277061e+00  -4.8480453e+01
  -1.4163143e+00  -4.8466236e+01
  -1.4105032e+00  -4.8492876e+01
  -1.4382200e+00  -4.8476190e+01
  -1.4169641e+00  -4.8473280e+01
  -1.4041439e+00  -4.8490832e+01
  -1.4230208e+00  -4.8465584e+01
  -1.4365302e+00  -4.8469344e+01
  -1.3992544e+00  -4.8478791e+01
  -1.4303334e+00  -4.8474115e+01
  -1.4128319e+00  -4.8478502e+01
  -1.4316349e+00  -4.8484870e+01
  -1.4272153e+00  -4.8468527e+01
  -1.4247284e+00  -4.8487024e+01
