# Supplementary material for: Hybrid computational and real data-based positioning of small cells in 5G networks
Source: PeerJ Comput Sci. 2023 Jun 26;9:e1412. doi: 10.7717/peerj-cs.1412 (PMC10319264; doi:10.7717/peerj-cs.1412)
Supplement: Supplemental Information 7 [file peerj-cs-09-1412-s007.zip › BestCentroidsCS3500.txt]

  -1.4201699e+00  -4.8490565e+01
  -1.4160747e+00  -4.8466553e+01
  -1.4007316e+00  -4.8485902e+01
  -1.4375241e+00  -4.8470145e+01
  -1.4080380e+00  -4.8488366e+01
  -1.4080263e+00  -4.8470174e+01
  -1.4274244e+00  -4.8491905e+01
  -1.4203448e+00  -4.8481823e+01
  -1.4133169e+00  -4.8473041e+01
  -1.4254136e+00  -4.8473418e+01
  -1.4310869e+00  -4.8484398e+01
  -1.3996267e+00  -4.8476551e+01
  -1.4121885e+00  -4.8480227e+01
  -1.4034026e+00  -4.8490146e+01
  -1.4246911e+00  -4.8486559e+01
  -1.4072397e+00  -4.8477034e+01
  -1.4092087e+00  -4.8484304e+01
  -1.4194916e+00  -4.8470593e+01
  -1.4175109e+00  -4.8476751e+01
  -1.4290085e+00  -4.8479895e+01
  -1.4218896e+00  -4.8464238e+01
  -1.4056478e+00  -4.8493447e+01
  -1.4034251e+00  -4.8472308e+01
  -1.4272984e+00  -4.8468449e+01
  -1.4061998e+00  -4.8459514e+01
  -1.4128910e+00  -4.8491598e+01
  -1.4029326e+00  -4.8466105e+01
  -1.4001417e+00  -4.8479745e+01
  -1.4366828e+00  -4.8477220e+01
  -1.4448854e+00  -4.8473285e+01
  -1.4151909e+00  -4.8486506e+01
