# Supplementary material for: Hybrid computational and real data-based positioning of small cells in 5G networks
Source: PeerJ Comput Sci. 2023 Jun 26;9:e1412. doi: 10.7717/peerj-cs.1412 (PMC10319264; doi:10.7717/peerj-cs.1412)
Supplement: Supplemental Information 7 [file peerj-cs-09-1412-s007.zip › BestCentroidsFPA700.txt]

  -1.4093137e+00  -4.8489780e+01
  -1.4301458e+00  -4.8480338e+01
  -1.4383172e+00  -4.8472047e+01
  -1.4042302e+00  -4.8463751e+01
  -1.4247383e+00  -4.8489501e+01
  -1.4179020e+00  -4.8480873e+01
  -1.4228345e+00  -4.8467920e+01
  -1.4119588e+00  -4.8472596e+01
  -1.4010593e+00  -4.8480078e+01
