# Supplementary material for: Hybrid computational and real data-based positioning of small cells in 5G networks
Source: PeerJ Comput Sci. 2023 Jun 26;9:e1412. doi: 10.7717/peerj-cs.1412 (PMC10319264; doi:10.7717/peerj-cs.1412)
Supplement: Supplemental Information 7 [file peerj-cs-09-1412-s007.zip › BestCentroidsFPA2300.txt]

  -1.4023170e+00  -4.8490139e+01
  -1.4301026e+00  -4.8474572e+01
  -1.4315014e+00  -4.8484775e+01
  -1.4267566e+00  -4.8480331e+01
  -1.4198528e+00  -4.8482624e+01
  -1.4057966e+00  -4.8468732e+01
  -1.4187566e+00  -4.8471056e+01
  -1.4068078e+00  -4.8457675e+01
  -1.4065963e+00  -4.8491413e+01
  -1.4263426e+00  -4.8467386e+01
  -1.3986339e+00  -4.8482345e+01
  -1.4202807e+00  -4.8491326e+01
  -1.4049359e+00  -4.8480070e+01
  -1.4007844e+00  -4.8485966e+01
  -1.4094999e+00  -4.8475186e+01
  -1.4187003e+00  -4.8476750e+01
  -1.4368909e+00  -4.8476772e+01
  -1.4286427e+00  -4.8491049e+01
  -1.4032889e+00  -4.8461992e+01
  -1.4093064e+00  -4.8485314e+01
  -1.4460246e+00  -4.8472136e+01
  -1.4130998e+00  -4.8479705e+01
  -1.4127160e+00  -4.8470888e+01
  -1.4247383e+00  -4.8486922e+01
  -1.4210693e+00  -4.8463319e+01
  -1.4390071e+00  -4.8471690e+01
  -1.4024465e+00  -4.8474103e+01
  -1.3977716e+00  -4.8478465e+01
  -1.4146585e+00  -4.8488208e+01
  -1.4346356e+00  -4.8481183e+01
  -1.4163558e+00  -4.8465771e+01
  -1.4132922e+00  -4.8493138e+01
  -1.4344828e+00  -4.8468527e+01
  -1.4243835e+00  -4.8472834e+01
