# Supplementary material for: Hybrid computational and real data-based positioning of small cells in 5G networks
Source: PeerJ Comput Sci. 2023 Jun 26;9:e1412. doi: 10.7717/peerj-cs.1412 (PMC10319264; doi:10.7717/peerj-cs.1412)
Supplement: Supplemental Information 7 [file peerj-cs-09-1412-s007.zip › BestCentroidsFPA3500.txt]

  -1.4242462e+00  -4.8486885e+01
  -1.4269962e+00  -4.8468415e+01
  -1.4033463e+00  -4.8461837e+01
  -1.4129602e+00  -4.8476977e+01
  -1.4344427e+00  -4.8468369e+01
  -1.4293040e+00  -4.8491042e+01
  -1.4368544e+00  -4.8476897e+01
  -1.4008859e+00  -4.8475124e+01
  -1.4120648e+00  -4.8479086e+01
  -1.4160222e+00  -4.8466576e+01
  -1.4023519e+00  -4.8489986e+01
  -1.4127416e+00  -4.8472142e+01
  -1.4044708e+00  -4.8469843e+01
  -1.4179938e+00  -4.8482242e+01
  -1.4255220e+00  -4.8492153e+01
  -1.4288101e+00  -4.8480232e+01
  -1.4214715e+00  -4.8479535e+01
  -1.4076642e+00  -4.8475150e+01
  -1.4218107e+00  -4.8464258e+01
  -1.4266512e+00  -4.8474894e+01
  -1.4306757e+00  -4.8484759e+01
  -1.3972086e+00  -4.8479423e+01
  -1.4007657e+00  -4.8485793e+01
  -1.4390540e+00  -4.8472095e+01
  -1.4189010e+00  -4.8470550e+01
  -1.4058394e+00  -4.8493328e+01
  -1.4065620e+00  -4.8457977e+01
  -1.4146259e+00  -4.8487112e+01
  -1.4314777e+00  -4.8473498e+01
  -1.4231874e+00  -4.8472300e+01
  -1.4341532e+00  -4.8481051e+01
  -1.4128910e+00  -4.8491857e+01
  -1.4047551e+00  -4.8480158e+01
  -1.4170102e+00  -4.8475463e+01
  -1.4194225e+00  -4.8490533e+01
  -1.4454608e+00  -4.8473470e+01
  -1.4080290e+00  -4.8488562e+01
  -1.4095956e+00  -4.8484265e+01
