# Supplementary material for: Hybrid computational and real data-based positioning of small cells in 5G networks
Source: PeerJ Comput Sci. 2023 Jun 26;9:e1412. doi: 10.7717/peerj-cs.1412 (PMC10319264; doi:10.7717/peerj-cs.1412)
Supplement: Supplemental Information 7 [file peerj-cs-09-1412-s007.zip › BestCS700.txt]

Time: 886.611 s

Best Solution: 12 clusters, 30dBm

Best Nest:

fmin = 0
favg = 0.1327
fmax = 0.7892

Outage% = 0

Pdiff = 0
