# Supplementary material for: Hybrid computational and real data-based positioning of small cells in 5G networks
Source: PeerJ Comput Sci. 2023 Jun 26;9:e1412. doi: 10.7717/peerj-cs.1412 (PMC10319264; doi:10.7717/peerj-cs.1412)
Supplement: Supplemental Information 7 [file peerj-cs-09-1412-s007.zip › BestCS2300.txt]

Time: 1542.517 s

Best Solution: 46 clusters, 31 dBm

Best Nest:

fmin = 2
favg = 2.1649
fmax = 10.9882

Outage% = 2.4285
Pdiff = 1
