# Supplementary material for: Hybrid computational and real data-based positioning of small cells in 5G networks
Source: PeerJ Comput Sci. 2023 Jun 26;9:e1412. doi: 10.7717/peerj-cs.1412 (PMC10319264; doi:10.7717/peerj-cs.1412)
Supplement: Supplemental Information 7 [file peerj-cs-09-1412-s007.zip › BestCS3500.txt]

Time: 1637.772 s

Best Solution: 59 clusters, 38 dBm

Best Nest:

fmin = 4
favg = 4.1163
fmax = 5.5686

Outage% = 2.2857
Pdiff = 8
