# Supplementary material for: Hybrid computational and real data-based positioning of small cells in 5G networks
Source: PeerJ Comput Sci. 2023 Jun 26;9:e1412. doi: 10.7717/peerj-cs.1412 (PMC10319264; doi:10.7717/peerj-cs.1412)
Supplement: Supplemental Information 7 [file peerj-cs-09-1412-s007.zip › BestFPA700.txt]

Time: 991.740 s

Best solution= 9 clusters,   30 dBm   

Best Nest:

fmin = 0.3593
favg = 0.6075
fmax = 1.9397

Outage% = 0.5133
Pdiff = 0
