# Supplementary material for: Hybrid computational and real data-based positioning of small cells in 5G networks
Source: PeerJ Comput Sci. 2023 Jun 26;9:e1412. doi: 10.7717/peerj-cs.1412 (PMC10319264; doi:10.7717/peerj-cs.1412)
Supplement: Supplemental Information 7 [file peerj-cs-09-1412-s007.zip › BestFPA2300.txt]

Time: 1558.780 s

Best solution= 34 clusters, 33.3352 dBm

Best Nest:

fmin = 2.4267
favg = 2.7564
fmax = 4.7515

Outage% = 2.0373
Pdiff = 3.3352
