# Supplementary material for: Hybrid computational and real data-based positioning of small cells in 5G networks
Source: PeerJ Comput Sci. 2023 Jun 26;9:e1412. doi: 10.7717/peerj-cs.1412 (PMC10319264; doi:10.7717/peerj-cs.1412)
Supplement: Supplemental Information 7 [file peerj-cs-09-1412-s007.zip › BestFPA3500.txt]

Time: 2804.163 s

Best solution= 34 clusters,  40 dBm   

Best Iteration:

fmin = 4.4295
favg = 4.7312
fmax = 6.3954

Outage% = 2.0421
Pdiff = 10
